# Supplementary material for: iTRAQ-based high-throughput proteomics analysis reveals alterations of plasma proteins in patients infected with human bocavirus
Source: PLoS One. 2019 Nov 21;14(11):e0225261. doi: 10.1371/journal.pone.0225261 (PMC6872134; doi:10.1371/journal.pone.0225261)
Supplement: S1 File — (XLSX) [file pone.0225261.s001.xlsx]

## Sheet: BRvsZC
N	Accession	Name	Samesets	Diff_state	BR:ZC	PVal BR:ZC	GO_function(Biological_Process)	GO_function(Cellular_Component)	GO_function(Molecular_Function)	COG_function	Kegg_function	GO_enrichment(Biological_Process)	GO_enrichment(Cellular_Component)	GO_enrichment(Molecular_Function)	Kegg_enrichment
2	sp|P0C0L5|CO4B_HUMAN	Complement C4-B OS=Homo sapiens GN=C4B PE=1 SV=2		down	0.227562	0.00202134	immune system process;regulation of biological process;multi-organism process;establishment of localization;cellular component organization or biogenesis;positive regulation of biological process;cellular process;response to stimulus;localization;biological regulation;metabolic process	extracellular region part;extracellular region;organelle;cell part;cell	enzyme regulator activity;binding	General function prediction only ;	Complement and coagulation cascades;Staphylococcus aureus infection;Systemic lupus erythematosus	GO:0065007,biological regulation;GO:0009894,regulation of catabolic process;GO:0002673,regulation of acute inflammatory response;GO:0009617,response to bacterium;GO:0009605,response to external stimulus;GO:0031347,regulation of defense response;GO:0002237,response to molecule of bacterial origin;GO:0006950,response to stress;GO:0042221,response to chemical stimulus;GO:0048584,positive regulation …	GO:0005623,cell;GO:0031982,vesicle;GO:0043226,organelle;GO:0005886,plasma membrane;GO:0005576,extracellular region;GO:0070062,extracellular vesicular exosome;GO:0044464,cell part;GO:0043230,extracellular organelle;GO:0065010,extracellular membrane-bounded organelle;GO:0031988,membrane-bounded vesicle;GO:0043227,membrane-bounded organelle;GO:0016020,membrane;GO:0044421,extracellular region part	GO:0001848,complement binding;GO:0005515,protein binding;GO:0030234,enzyme regulator activity;GO:0030414,peptidase inhibitor activity;GO:0004866,endopeptidase inhibitor activity;GO:0004857,enzyme inhibitor activity;GO:0030246,carbohydrate binding;GO:0005488,binding	ko05322,Systemic lupus erythematosus;ko05150,Staphylococcus aureus infection;ko04610,Complement and coagulation cascades
12	sp|P02751|FINC_HUMAN	Fibronectin OS=Homo sapiens GN=FN1 PE=1 SV=4		up	2.48228	0	multi-organism process;positive regulation of biological process;developmental process;multicellular organismal process;cellular process;growth;signaling;negative regulation of biological process;metabolic process;biological regulation;death;immune system process;regulation of biological process;cellular component organization or biogenesis;establishment of localization;cell proliferation;respons…	extracellular region part;organelle;cell part;membrane-enclosed lumen;extracellular region;cell;macromolecular complex;organelle part	enzyme regulator activity;binding		Small cell lung cancer;Regulation of actin cytoskeleton;ECM-receptor interaction;Bacterial invasion of epithelial cells;Focal adhesion;Pathways in cancer;Amoebiasis	GO:0016477,cell migration;GO:0034960,cellular biopolymer metabolic process;GO:0010628,positive regulation of gene expression;GO:0022604,regulation of cell morphogenesis;GO:0042221,response to chemical stimulus;GO:0048731,system development;GO:0002576,platelet degranulation;GO:0018149,peptide cross-linking;GO:0032940,secretion by cell;GO:0051239,regulation of multicellular organismal process;GO:00…	GO:0044446,intracellular organelle part;GO:0031982,vesicle;GO:0044422,organelle part;GO:0043233,organelle lumen;GO:0070062,extracellular vesicular exosome;GO:0044464,cell part;GO:0044420,extracellular matrix part;GO:0043231,intracellular membrane-bounded organelle;GO:0031974,membrane-enclosed lumen;GO:0005623,cell;GO:0030141,secretory granule;GO:0044425,membrane part;GO:0005604,basement membrane;…	GO:0043169,cation binding;GO:0005178,integrin binding;GO:0032403,protein complex binding;GO:0005515,protein binding;GO:0030247,polysaccharide binding;GO:0046914,transition metal ion binding;GO:0043167,ion binding;GO:0019899,enzyme binding;GO:0008047,enzyme activator activity;GO:0030234,enzyme regulator activity;GO:0001871,pattern binding;GO:0005539,glycosaminoglycan binding;GO:0046872,metal ion b…	ko04810,Regulation of actin cytoskeleton;ko05100,Bacterial invasion of epithelial cells;ko05200,Pathways in cancer;ko04510,Focal adhesion;ko04512,ECM-receptor interaction;ko05146,Amoebiasis;ko05222,Small cell lung cancer
14	sp|P00747|PLMN_HUMAN	Plasminogen OS=Homo sapiens GN=PLG PE=1 SV=2		down	0.320734	2.81532e-09	positive regulation of biological process;developmental process;multicellular organismal process;cellular process;growth;negative regulation of biological process;metabolic process;biological regulation;immune system process;regulation of biological process;cellular component organization or biogenesis;establishment of localization;cell proliferation;biological adhesion;response to stimulus;local…	extracellular region part;extracellular region;organelle;cell part;cell;organelle part;membrane-enclosed lumen	binding;catalytic activity	Posttranslational modification, protein turnover, chaperones ;	Complement and coagulation cascades;Staphylococcus aureus infection;Neuroactive ligand-receptor interaction	GO:0065007,biological regulation;GO:0007517,muscle organ development;GO:0034960,cellular biopolymer metabolic process;GO:0009605,response to external stimulus;GO:0051919,positive regulation of fibrinolysis;GO:0006950,response to stress;GO:0048731,system development;GO:0042246,tissue regeneration;GO:0002576,platelet degranulation;GO:0009888,tissue development;GO:0032940,secretion by cell;GO:000716…	GO:0044446,intracellular organelle part;GO:0031982,vesicle;GO:0044422,organelle part;GO:0043233,organelle lumen;GO:0070062,extracellular vesicular exosome;GO:0044464,cell part;GO:0031232,extrinsic to external side of plasma membrane;GO:0043231,intracellular membrane-bounded organelle;GO:0031974,membrane-enclosed lumen;GO:0005623,cell;GO:0030141,secretory granule;GO:0044425,membrane part;GO:000557…	GO:0008233,peptidase activity;GO:0034185,apolipoprotein binding;GO:0017171,serine hydrolase activity;GO:0070011,peptidase activity, acting on L-amino acid peptides;GO:0005515,protein binding;GO:0003824,catalytic activity;GO:0019904,protein domain specific binding;GO:0005488,binding;GO:0005102,receptor binding;GO:0008236,serine-type peptidase activity;GO:0016787,hydrolase activity;GO:0004175,endop…	ko04080,Neuroactive ligand-receptor interaction;ko05150,Staphylococcus aureus infection;ko04610,Complement and coagulation cascades
17	sp|P01023|A2MG_HUMAN	Alpha-2-macroglobulin OS=Homo sapiens GN=A2M PE=1 SV=3		up	1.79862	8.73639e-11	immune system process;regulation of biological process;establishment of localization;cellular component organization or biogenesis;positive regulation of biological process;developmental process;multicellular organismal process;cellular process;response to stimulus;signaling;negative regulation of biological process;localization;biological regulation;metabolic process	extracellular region part;extracellular region;organelle;cell part;cell;organelle part;membrane-enclosed lumen	enzyme regulator activity;binding	General function prediction only ;	Complement and coagulation cascades	GO:0065007,biological regulation;GO:0009894,regulation of catabolic process;GO:0002673,regulation of acute inflammatory response;GO:0002698,negative regulation of immune effector process;GO:0009605,response to external stimulus;GO:0031347,regulation of defense response;GO:0006950,response to stress;GO:0002576,platelet degranulation;GO:0052548,regulation of endopeptidase activity;GO:0031324,negati…	GO:0044446,intracellular organelle part;GO:0043229,intracellular organelle;GO:0044444,cytoplasmic part;GO:0031091,platelet alpha granule;GO:0031982,vesicle;GO:0044422,organelle part;GO:0043233,organelle lumen;GO:0070062,extracellular vesicular exosome;GO:0044433,cytoplasmic vesicle part;GO:0044464,cell part;GO:0043230,extracellular organelle;GO:0060205,cytoplasmic membrane-bounded vesicle lumen;G…	GO:0005515,protein binding;GO:0005488,binding;GO:0004867,serine-type endopeptidase inhibitor activity;GO:0019955,cytokine binding;GO:0019899,enzyme binding;GO:0002020,protease binding;GO:0048306,calcium-dependent protein binding;GO:0005102,receptor binding;GO:0004866,endopeptidase inhibitor activity;GO:0030414,peptidase inhibitor activity;GO:0030234,enzyme regulator activity;GO:0004857,enzyme inh…	ko04610,Complement and coagulation cascades
19	sp|P07996|TSP1_HUMAN	Thrombospondin-1 OS=Homo sapiens GN=THBS1 PE=1 SV=2		down	0.253598	5.65992e-13	positive regulation of biological process;developmental process;multicellular organismal process;cellular process;growth;signaling;negative regulation of biological process;metabolic process;biological regulation;death;immune system process;regulation of biological process;cellular component organization or biogenesis;establishment of localization;cell proliferation;response to stimulus;biologica…	extracellular region part;organelle;cell part;membrane-enclosed lumen;extracellular region;cell;macromolecular complex;organelle part	binding		Phagosome;ECM-receptor interaction;p53 signaling pathway;Focal adhesion;Malaria;Bladder cancer;TGF-beta signaling pathway	GO:0010757,negative regulation of plasminogen activation;GO:0002576,platelet degranulation;GO:0018149,peptide cross-linking;GO:0031326,regulation of cellular biosynthetic process;GO:0052548,regulation of endopeptidase activity;GO:0051895,negative regulation of focal adhesion formation;GO:0001952,regulation of cell-matrix adhesion;GO:0009892,negative regulation of metabolic process;GO:0016044,memb…	GO:0044446,intracellular organelle part;GO:0031982,vesicle;GO:0044422,organelle part;GO:0043233,organelle lumen;GO:0070062,extracellular vesicular exosome;GO:0044464,cell part;GO:0016528,sarcoplasm;GO:0043231,intracellular membrane-bounded organelle;GO:0031974,membrane-enclosed lumen;GO:0005623,cell;GO:0030141,secretory granule;GO:0044425,membrane part;GO:0005576,extracellular region;GO:0009897,e…	GO:0043169,cation binding;GO:0008034,lipoprotein binding;GO:0001968,fibronectin binding;GO:0005178,integrin binding;GO:0032403,protein complex binding;GO:0050431,transforming growth factor beta binding;GO:0008289,lipid binding;GO:0005515,protein binding;GO:0050840,extracellular matrix binding;GO:0030247,polysaccharide binding;GO:0043167,ion binding;GO:0005543,phospholipid binding;GO:0043236,lamin…	ko05144,Malaria;ko04350,TGF-beta signaling pathway;ko04510,Focal adhesion;ko04115,p53 signaling pathway;ko04512,ECM-receptor interaction;ko05219,Bladder cancer;ko04145,Phagosome
21	sp|P01871|IGHM_HUMAN	Immunoglobulin heavy constant mu OS=Homo sapiens GN=IGHM PE=1 SV=4		down	0.653272	0.00298354					Fc epsilon RI signaling pathway;Viral myocarditis;Primary immunodeficiency;Staphylococcus aureus infection;Natural killer cell mediated cytotoxicity;Hematopoietic cell lineage;Asthma;Leishmaniasis;Phagosome;Systemic lupus erythematosus;Allograft rejection;Fc gamma R-mediated phagocytosis;B cell receptor signaling pathway;Dilated cardiomyopathy;Autoimmune thyroid disease;Intestinal immune network …				ko05416,Viral myocarditis;ko04666,Fc gamma R-mediated phagocytosis;ko05330,Allograft rejection;ko05146,Amoebiasis;ko05340,Primary immunodeficiency;ko04640,Hematopoietic cell lineage;ko04672,Intestinal immune network for IgA production;ko05414,Dilated cardiomyopathy;ko05320,Autoimmune thyroid disease;ko05310,Asthma;ko05150,Staphylococcus aureus infection;ko04650,Natural killer cell mediated cytoto…
22	sp|Q9Y490|TLN1_HUMAN	Talin-1 OS=Homo sapiens GN=TLN1 PE=1 SV=3		down	0.628335	3.6974e-08	establishment of localization;cellular component organization or biogenesis;developmental process;multicellular organismal process;cellular process;response to stimulus;biological adhesion;viral reproduction;localization;locomotion;metabolic process;biological regulation	extracellular region part;extracellular region;organelle;cell part;cell;organelle part	structural molecule activity;binding		Focal adhesion	GO:0065007,biological regulation;GO:0034960,cellular biopolymer metabolic process;GO:0009605,response to external stimulus;GO:0031175,neuron projection development;GO:0006950,response to stress;GO:0048731,system development;GO:0000902,cell morphogenesis;GO:0002576,platelet degranulation;GO:0070527,platelet aggregation;GO:0032940,secretion by cell;GO:0000904,cell morphogenesis involved in differen…	GO:0044446,intracellular organelle part;GO:0031256,leading edge membrane;GO:0031982,vesicle;GO:0001726,ruffle;GO:0044422,organelle part;GO:0070062,extracellular vesicular exosome;GO:0044464,cell part;GO:0044463,cell projection part;GO:0005911,cell-cell junction;GO:0005815,microtubule organizing center;GO:0043232,intracellular non-membrane-bounded organelle;GO:0030055,cell-substrate junction;GO:00…	GO:0005178,integrin binding;GO:0032403,protein complex binding;GO:0005515,protein binding;GO:0019904,protein domain specific binding;GO:0005488,binding;GO:0008092,cytoskeletal protein binding;GO:0005198,structural molecule activity;GO:0005200,structural constituent of cytoskeleton;GO:0005102,receptor binding;GO:0051015,actin filament binding;GO:0003779,actin binding	ko04510,Focal adhesion
24	sp|P02788|TRFL_HUMAN	Lactotransferrin OS=Homo sapiens GN=LTF PE=1 SV=6		up	1.67013	1.91715e-09	reproduction;multi-organism process;positive regulation of biological process;developmental process;multicellular organismal process;cellular process;signaling;viral reproduction;negative regulation of biological process;biological regulation;metabolic process;death;immune system process;reproductive process;regulation of biological process;establishment of localization;cell proliferation;respons…	extracellular region part;organelle;cell part;membrane-enclosed lumen;extracellular region;cell;macromolecular complex;organelle part	enzyme regulator activity;binding;catalytic activity			GO:0010740,positive regulation of protein kinase cascade;GO:0050801,ion homeostasis;GO:0009620,response to fungus;GO:0031664,regulation of lipopolysaccharide-mediated signaling pathway;GO:0048731,system development;GO:0031326,regulation of cellular biosynthetic process;GO:0019725,cellular homeostasis;GO:0051239,regulation of multicellular organismal process;GO:0043283,biopolymer metabolic process…	GO:0043229,intracellular organelle;GO:0044444,cytoplasmic part;GO:0031982,vesicle;GO:0070062,extracellular vesicular exosome;GO:0044464,cell part;GO:0043230,extracellular organelle;GO:0043227,membrane-bounded organelle;GO:0044421,extracellular region part;GO:0043231,intracellular membrane-bounded organelle;GO:0005615,extracellular space;GO:0044424,intracellular part;GO:0043234,protein complex;GO:…	GO:0043169,cation binding;GO:0017171,serine hydrolase activity;GO:0005515,protein binding;GO:0005506,iron ion binding;GO:0003824,catalytic activity;GO:0043539,protein serine/threonine kinase activator activity;GO:0030247,polysaccharide binding;GO:0046914,transition metal ion binding;GO:0043167,ion binding;GO:0008047,enzyme activator activity;GO:0030234,enzyme regulator activity;GO:0008236,serine-…
25	sp|Q14624|ITIH4_HUMAN	Inter-alpha-trypsin inhibitor heavy chain H4 OS=Homo sapiens GN=ITIH4 PE=1 SV=4		down	0.609307	9.99918e-11	response to stimulus;regulation of biological process;metabolic process;biological regulation	extracellular region part;extracellular region;organelle;cell part;cell	enzyme regulator activity;binding	General function prediction only ;	Arrhythmogenic right ventricular cardiomyopathy (ARVC);MAPK signaling pathway;Dilated cardiomyopathy;Hypertrophic cardiomyopathy (HCM);Cardiac muscle contraction	GO:0065007,biological regulation;GO:0009605,response to external stimulus;GO:0034097,response to cytokine stimulus;GO:0006950,response to stress;GO:0042221,response to chemical stimulus;GO:0044238,primary metabolic process;GO:0052548,regulation of endopeptidase activity;GO:0030203,glycosaminoglycan metabolic process;GO:0043283,biopolymer metabolic process;GO:0043086,negative regulation of catalyt…	GO:0031982,vesicle;GO:0070062,extracellular vesicular exosome;GO:0044464,cell part;GO:0043230,extracellular organelle;GO:0043227,membrane-bounded organelle;GO:0044421,extracellular region part;GO:0044424,intracellular part;GO:0005737,cytoplasm;GO:0005623,cell;GO:0043226,organelle;GO:0005886,plasma membrane;GO:0005622,intracellular;GO:0005576,extracellular region;GO:0065010,extracellular membrane-…	GO:0004867,serine-type endopeptidase inhibitor activity;GO:0005515,protein binding;GO:0030234,enzyme regulator activity;GO:0030414,peptidase inhibitor activity;GO:0004866,endopeptidase inhibitor activity;GO:0004857,enzyme inhibitor activity;GO:0005488,binding	ko04260,Cardiac muscle contraction;ko05410,Hypertrophic cardiomyopathy (HCM);ko05414,Dilated cardiomyopathy;ko04010,MAPK signaling pathway;ko05412,Arrhythmogenic right ventricular cardiomyopathy (ARVC)
28	sp|P02774|VTDB_HUMAN	Vitamin D-binding protein OS=Homo sapiens GN=GC PE=1 SV=1		up	1.83963	1.68954e-12	reproductive process;reproduction;multi-organism process;establishment of localization;developmental process;multicellular organismal process;response to stimulus;localization;biological regulation;metabolic process	extracellular region part;extracellular region;organelle;cell part;cell;organelle part;membrane-enclosed lumen	transporter activity;binding			GO:0031667,response to nutrient levels;GO:0009605,response to external stimulus;GO:0042221,response to chemical stimulus;GO:0048731,system development;GO:0009719,response to endogenous stimulus;GO:0048732,gland development;GO:0007565,female pregnancy;GO:0009725,response to hormone stimulus;GO:0006775,fat-soluble vitamin metabolic process;GO:0009987,cellular process;GO:0048545,response to steroid …	GO:0044446,intracellular organelle part;GO:0031982,vesicle;GO:0005764,lysosome;GO:0044422,organelle part;GO:0043233,organelle lumen;GO:0070062,extracellular vesicular exosome;GO:0044464,cell part;GO:0043231,intracellular membrane-bounded organelle;GO:0043202,lysosomal lumen;GO:0031974,membrane-enclosed lumen;GO:0005623,cell;GO:0030424,axon;GO:0005576,extracellular region;GO:0044437,vacuolar part;…	GO:0008092,cytoskeletal protein binding;GO:0051183,vitamin transporter activity;GO:0005515,protein binding;GO:0005215,transporter activity;GO:0005488,binding;GO:0003779,actin binding
30	sp|P69905|HBA_HUMAN	Hemoglobin subunit alpha OS=Homo sapiens GN=HBA1 PE=1 SV=2		up	1.7489	1.93254e-05	response to stimulus;regulation of biological process;establishment of localization;cellular component organization or biogenesis;positive regulation of biological process;localization;metabolic process;biological regulation;death;cellular process	extracellular region part;organelle;cell part;membrane-enclosed lumen;extracellular region;cell;macromolecular complex;organelle part	transporter activity;binding;catalytic activity;antioxidant activity		Malaria	GO:0033554,cellular response to stress;GO:0065007,biological regulation;GO:0010941,regulation of cell death;GO:0051094,positive regulation of developmental process;GO:0050793,regulation of developmental process;GO:0070271,protein complex biogenesis;GO:0006950,response to stress;GO:0042221,response to chemical stimulus;GO:0015698,inorganic anion transport;GO:0016044,membrane organization;GO:004393…	GO:0030529,ribonucleoprotein complex;GO:0044446,intracellular organelle part;GO:0043229,intracellular organelle;GO:0044444,cytoplasmic part;GO:0031982,vesicle;GO:0044445,cytosolic part;GO:0044422,organelle part;GO:0070062,extracellular vesicular exosome;GO:0044464,cell part;GO:0043230,extracellular organelle;GO:0043227,membrane-bounded organelle;GO:0022626,cytosolic ribosome;GO:0043232,intracellu…	GO:0043169,cation binding;GO:0046906,tetrapyrrole binding;GO:0005515,protein binding;GO:0005506,iron ion binding;GO:0003824,catalytic activity;GO:0046914,transition metal ion binding;GO:0016209,antioxidant activity;GO:0043167,ion binding;GO:0019825,oxygen binding;GO:0020037,heme binding;GO:0016491,oxidoreductase activity;GO:0004601,peroxidase activity;GO:0046872,metal ion binding;GO:0005488,bindi…	ko05144,Malaria
31	sp|P55072|TERA_HUMAN	Transitional endoplasmic reticulum ATPase OS=Homo sapiens GN=VCP PE=1 SV=4		up	8.84667	0	reproductive process;reproduction;regulation of biological process;establishment of localization;cellular component organization or biogenesis;positive regulation of biological process;cellular process;response to stimulus;signaling;viral reproduction;localization;biological regulation;metabolic process;death	extracellular region part;organelle;cell part;membrane-enclosed lumen;extracellular region;cell;macromolecular complex;organelle part	enzyme regulator activity;binding;catalytic activity	Posttranslational modification, protein turnover, chaperones ;	Protein processing in endoplasmic reticulum	GO:0009894,regulation of catabolic process;GO:0050801,ion homeostasis;GO:0034960,cellular biopolymer metabolic process;GO:0022415,viral reproductive process;GO:0042221,response to chemical stimulus;GO:0052548,regulation of endopeptidase activity;GO:0019725,cellular homeostasis;GO:0043280,positive regulation of caspase activity;GO:0043283,biopolymer metabolic process;GO:0006767,water-soluble vitam…	GO:0044446,intracellular organelle part;GO:0043209,myelin sheath;GO:0031981,nuclear lumen;GO:0031982,vesicle;GO:0044422,organelle part;GO:0043233,organelle lumen;GO:0070062,extracellular vesicular exosome;GO:0005789,endoplasmic reticulum membrane;GO:0044464,cell part;GO:0005654,nucleoplasm;GO:0043231,intracellular membrane-bounded organelle;GO:0031974,membrane-enclosed lumen;GO:0005623,cell;GO:00…	GO:0032553,ribonucleotide binding;GO:0017111,nucleoside-triphosphatase activity;GO:0001883,purine nucleoside binding;GO:0019902,phosphatase binding;GO:0008289,lipid binding;GO:0005515,protein binding;GO:0003824,catalytic activity;GO:0019904,protein domain specific binding;GO:0019899,enzyme binding;GO:0032559,adenyl ribonucleotide binding;GO:0031625,ubiquitin protein ligase binding;GO:0016817,hydr…	ko04141,Protein processing in endoplasmic reticulum
33	sp|P12259|FA5_HUMAN	Coagulation factor V OS=Homo sapiens GN=F5 PE=1 SV=4		down	0.312455	2.50466e-13	response to stimulus;establishment of localization;cellular component organization or biogenesis;localization;metabolic process;biological regulation;multicellular organismal process;cellular process	extracellular region part;extracellular region;organelle;cell part;cell;organelle part;membrane-enclosed lumen	binding		Complement and coagulation cascades	GO:0006900,membrane budding;GO:0065007,biological regulation;GO:0034960,cellular biopolymer metabolic process;GO:0009605,response to external stimulus;GO:0048194,Golgi vesicle budding;GO:0006950,response to stress;GO:0002576,platelet degranulation;GO:0032940,secretion by cell;GO:0016044,membrane organization;GO:0043283,biopolymer metabolic process;GO:0043413,biopolymer glycosylation;GO:0051648,ve…	GO:0044446,intracellular organelle part;GO:0030134,ER to Golgi transport vesicle;GO:0044431,Golgi apparatus part;GO:0000139,Golgi membrane;GO:0031982,vesicle;GO:0044422,organelle part;GO:0043233,organelle lumen;GO:0044464,cell part;GO:0005794,Golgi apparatus;GO:0043231,intracellular membrane-bounded organelle;GO:0031974,membrane-enclosed lumen;GO:0005623,cell;GO:0030141,secretory granule;GO:00057…	GO:0043169,cation binding;GO:0043167,ion binding;GO:0046872,metal ion binding;GO:0005515,protein binding;GO:0005507,copper ion binding;GO:0005488,binding;GO:0046914,transition metal ion binding	ko04610,Complement and coagulation cascades
34	sp|P02649|APOE_HUMAN	Apolipoprotein E OS=Homo sapiens GN=APOE PE=1 SV=1		down	0.290679	1.91658e-11	reproduction;positive regulation of biological process;developmental process;multicellular organismal process;cellular process;growth;signaling;viral reproduction;negative regulation of biological process;metabolic process;biological regulation;death;reproductive process;regulation of biological process;cellular component organization or biogenesis;establishment of localization;cell proliferation…	extracellular region part;organelle;cell part;membrane-enclosed lumen;extracellular region;cell;macromolecular complex;organelle part	enzyme regulator activity;transporter activity;binding;antioxidant activity		Alzheimer's disease	GO:0009894,regulation of catabolic process;GO:0022604,regulation of cell morphogenesis;GO:0031347,regulation of defense response;GO:0007267,cell-cell signaling;GO:0050866,negative regulation of cell activation;GO:0009416,response to light stimulus;GO:0032370,positive regulation of lipid transport;GO:0031326,regulation of cellular biosynthetic process;GO:0009892,negative regulation of metabolic pr…	GO:0032994,protein-lipid complex;GO:0031982,vesicle;GO:0070062,extracellular vesicular exosome;GO:0044464,cell part;GO:0005794,Golgi apparatus;GO:0005769,early endosome;GO:0043231,intracellular membrane-bounded organelle;GO:0034363,intermediate-density lipoprotein particle;GO:0005623,cell;GO:0005634,nucleus;GO:0034364,high-density lipoprotein particle;GO:0034362,low-density lipoprotein particle;G…	GO:0043169,cation binding;GO:0048156,tau protein binding;GO:0008289,lipid binding;GO:0005515,protein binding;GO:0030247,polysaccharide binding;GO:0060228,phosphatidylcholine-sterol O-acyltransferase activator activity;GO:0016209,antioxidant activity;GO:0005543,phospholipid binding;GO:0032934,sterol binding;GO:0042802,identical protein binding;GO:0015485,cholesterol binding;GO:0008092,cytoskeletal…	ko05010,Alzheimer's disease
35	sp|P23142|FBLN1_HUMAN	Fibulin-1 OS=Homo sapiens GN=FBLN1 PE=1 SV=4		down	0.614175	6.2878e-09	reproductive process;reproduction;regulation of biological process;multi-organism process;cellular component organization or biogenesis;positive regulation of biological process;developmental process;multicellular organismal process;cellular process;cell proliferation;response to stimulus;signaling;negative regulation of biological process;localization;locomotion;biological regulation;metabolic p…	extracellular region part;extracellular region;organelle;macromolecular complex	enzyme regulator activity;structural molecule activity;binding		TGF-beta signaling pathway	GO:0065007,biological regulation;GO:0060255,regulation of macromolecule metabolic process;GO:0010627,regulation of protein kinase cascade;GO:0010628,positive regulation of gene expression;GO:0007566,embryo implantation;GO:0043062,extracellular structure organization;GO:0007154,cell communication;GO:0009966,regulation of signal transduction;GO:0065009,regulation of molecular function;GO:0007565,fe…	GO:0005577,fibrinogen complex;GO:0031982,vesicle;GO:0070062,extracellular vesicular exosome;GO:0043230,extracellular organelle;GO:0044420,extracellular matrix part;GO:0043227,membrane-bounded organelle;GO:0044421,extracellular region part;GO:0005615,extracellular space;GO:0043234,protein complex;GO:0032991,macromolecular complex;GO:0005578,proteinaceous extracellular matrix;GO:0043226,organelle;G…	GO:0043169,cation binding;GO:0001968,fibronectin binding;GO:0005178,integrin binding;GO:0032403,protein complex binding;GO:0005515,protein binding;GO:0005201,extracellular matrix structural constituent;GO:0043167,ion binding;GO:0008047,enzyme activator activity;GO:0030234,enzyme regulator activity;GO:0046872,metal ion binding;GO:0042802,identical protein binding;GO:0016504,peptidase activator act…	ko04350,TGF-beta signaling pathway
36	sp|P01009|A1AT_HUMAN	Alpha-1-antitrypsin OS=Homo sapiens GN=SERPINA1 PE=1 SV=3		up	1.61766	1.11022e-15	response to stimulus;regulation of biological process;establishment of localization;cellular component organization or biogenesis;localization;metabolic process;biological regulation;multicellular organismal process;cellular process	extracellular region part;extracellular region;organelle;cell part;cell;organelle part;membrane-enclosed lumen	enzyme regulator activity;binding	Posttranslational modification, protein turnover, chaperones ;	Complement and coagulation cascades	GO:0006900,membrane budding;GO:0065007,biological regulation;GO:0034960,cellular biopolymer metabolic process;GO:0009605,response to external stimulus;GO:0048194,Golgi vesicle budding;GO:0006950,response to stress;GO:0002576,platelet degranulation;GO:0052548,regulation of endopeptidase activity;GO:0032940,secretion by cell;GO:0016044,membrane organization;GO:0043283,biopolymer metabolic process;G…	GO:0044446,intracellular organelle part;GO:0030134,ER to Golgi transport vesicle;GO:0044431,Golgi apparatus part;GO:0000139,Golgi membrane;GO:0031982,vesicle;GO:0044422,organelle part;GO:0043233,organelle lumen;GO:0070062,extracellular vesicular exosome;GO:0044464,cell part;GO:0005794,Golgi apparatus;GO:0043231,intracellular membrane-bounded organelle;GO:0031974,membrane-enclosed lumen;GO:0005623…	GO:0042802,identical protein binding;GO:0001948,glycoprotein binding;GO:0005515,protein binding;GO:0005488,binding;GO:0004867,serine-type endopeptidase inhibitor activity;GO:0019899,enzyme binding;GO:0002020,protease binding;GO:0004866,endopeptidase inhibitor activity;GO:0030414,peptidase inhibitor activity;GO:0030234,enzyme regulator activity;GO:0004857,enzyme inhibitor activity	ko04610,Complement and coagulation cascades
37	sp|P27169|PON1_HUMAN	Serum paraoxonase/arylesterase 1 OS=Homo sapiens GN=PON1 PE=1 SV=3		down	0.163339	1.41941e-09	response to stimulus;regulation of biological process;establishment of localization;positive regulation of biological process;negative regulation of biological process;localization;metabolic process;biological regulation;cellular process	extracellular region part;extracellular region;organelle;macromolecular complex;cell part;cell	binding;catalytic activity;antioxidant activity		Metabolic pathways;Microbial metabolism in diverse environments	GO:0065007,biological regulation;GO:0016054,organic acid catabolic process;GO:0006576,biogenic amine metabolic process;GO:0009605,response to external stimulus;GO:0019637,organophosphate metabolic process;GO:0050748,negative regulation of lipoprotein metabolic process;GO:0042221,response to chemical stimulus;GO:0032370,positive regulation of lipid transport;GO:0031324,negative regulation of cellu…	GO:0043229,intracellular organelle;GO:0034366,spherical high-density lipoprotein particle;GO:0032994,protein-lipid complex;GO:0031982,vesicle;GO:0070062,extracellular vesicular exosome;GO:0044464,cell part;GO:0043230,extracellular organelle;GO:0043227,membrane-bounded organelle;GO:0044421,extracellular region part;GO:0005615,extracellular space;GO:0043231,intracellular membrane-bounded organelle;…	GO:0043169,cation binding;GO:0042803,protein homodimerization activity;GO:0008289,lipid binding;GO:0005515,protein binding;GO:0003824,catalytic activity;GO:0004064,arylesterase activity;GO:0042578,phosphoric ester hydrolase activity;GO:0016788,hydrolase activity, acting on ester bonds;GO:0016209,antioxidant activity;GO:0043167,ion binding;GO:0005543,phospholipid binding;GO:0016791,phosphatase act…	ko01120,Microbial metabolism in diverse environments;ko01100,Metabolic pathways
38	sp|P14618|KPYM_HUMAN	Pyruvate kinase PKM OS=Homo sapiens GN=PKM PE=1 SV=4		down	0.292981	2.29416e-10	response to stimulus;growth;developmental process;metabolic process;multicellular organismal process;death;cellular process	extracellular region part;extracellular region;organelle;cell part;cell	binding;catalytic activity	Carbohydrate transport and metabolism ;	Metabolic pathways;Pyruvate metabolism;Glycolysis / Gluconeogenesis;Microbial metabolism in diverse environments;Purine metabolism;Type II diabetes mellitus	GO:0009605,response to external stimulus;GO:0006950,response to stress;GO:0042221,response to chemical stimulus;GO:0048731,system development;GO:0042246,tissue regeneration;GO:0009719,response to endogenous stimulus;GO:0009888,tissue development;GO:0046483,heterocycle metabolic process;GO:0009150,purine ribonucleotide metabolic process;GO:0009206,purine ribonucleoside triphosphate biosynthetic pr…	GO:0043229,intracellular organelle;GO:0044444,cytoplasmic part;GO:0043209,myelin sheath;GO:0031982,vesicle;GO:0042995,cell projection;GO:0070062,extracellular vesicular exosome;GO:0044464,cell part;GO:0043230,extracellular organelle;GO:0043227,membrane-bounded organelle;GO:0005929,cilium;GO:0044421,extracellular region part;GO:0043231,intracellular membrane-bounded organelle;GO:0044424,intracellu…	GO:0032553,ribonucleotide binding;GO:0043169,cation binding;GO:0001883,purine nucleoside binding;GO:0030955,potassium ion binding;GO:0016773,phosphotransferase activity, alcohol group as acceptor;GO:0003824,catalytic activity;GO:0043167,ion binding;GO:0032559,adenyl ribonucleotide binding;GO:0016301,kinase activity;GO:0046872,metal ion binding;GO:0032555,purine ribonucleotide binding;GO:0004743,p…	ko00010,Glycolysis / Gluconeogenesis;ko01120,Microbial metabolism in diverse environments;ko04930,Type II diabetes mellitus;ko01100,Metabolic pathways;ko00230,Purine metabolism;ko00620,Pyruvate metabolism
39	sp|P02652|APOA2_HUMAN	Apolipoprotein A-II OS=Homo sapiens GN=APOA2 PE=1 SV=1		down	0.290371	9.22317e-06	multi-organism process;positive regulation of biological process;developmental process;multicellular organismal process;cellular process;signaling;viral reproduction;negative regulation of biological process;biological regulation;metabolic process;immune system process;regulation of biological process;cellular component organization or biogenesis;establishment of localization;response to stimulus…	extracellular region part;organelle;cell part;membrane-enclosed lumen;extracellular region;cell;macromolecular complex;organelle part	enzyme regulator activity;transporter activity;binding		PPAR signaling pathway	GO:0009894,regulation of catabolic process;GO:0034960,cellular biopolymer metabolic process;GO:0006641,triglyceride metabolic process;GO:0060341,regulation of cellular localization;GO:0042221,response to chemical stimulus;GO:0048731,system development;GO:0009416,response to light stimulus;GO:0031326,regulation of cellular biosynthetic process;GO:0051239,regulation of multicellular organismal proc…	GO:0044446,intracellular organelle part;GO:0034366,spherical high-density lipoprotein particle;GO:0032994,protein-lipid complex;GO:0031982,vesicle;GO:0044422,organelle part;GO:0043233,organelle lumen;GO:0070062,extracellular vesicular exosome;GO:0044464,cell part;GO:0005769,early endosome;GO:0043231,intracellular membrane-bounded organelle;GO:0031974,membrane-enclosed lumen;GO:0005623,cell;GO:003…	GO:0043169,cation binding;GO:0017129,triglyceride binding;GO:0008289,lipid binding;GO:0005515,protein binding;GO:0060228,phosphatidylcholine-sterol O-acyltransferase activator activity;GO:0043178,alcohol binding;GO:0005543,phospholipid binding;GO:0004857,enzyme inhibitor activity;GO:0032934,sterol binding;GO:0042802,identical protein binding;GO:0070653,high-density lipoprotein receptor binding;GO…	ko03320,PPAR signaling pathway
40	sp|P07225|PROS_HUMAN	Vitamin K-dependent protein S OS=Homo sapiens GN=PROS1 PE=1 SV=1		down	0.222302	9.01501e-14	immune system process;regulation of biological process;multi-organism process;establishment of localization;cellular component organization or biogenesis;positive regulation of biological process;multicellular organismal process;cellular process;response to stimulus;negative regulation of biological process;localization;locomotion;biological regulation;metabolic process	extracellular region part;organelle;cell part;membrane-enclosed lumen;extracellular region;cell;macromolecular complex;organelle part	enzyme regulator activity;binding		Complement and coagulation cascades	GO:0065007,biological regulation;GO:0009894,regulation of catabolic process;GO:0002673,regulation of acute inflammatory response;GO:0016477,cell migration;GO:0034960,cellular biopolymer metabolic process;GO:0048870,cell motility;GO:0009617,response to bacterium;GO:0009605,response to external stimulus;GO:0031347,regulation of defense response;GO:0002237,response to molecule of bacterial origin;GO…	GO:0044446,intracellular organelle part;GO:0044431,Golgi apparatus part;GO:0000139,Golgi membrane;GO:0031982,vesicle;GO:0044422,organelle part;GO:0043233,organelle lumen;GO:0070062,extracellular vesicular exosome;GO:0005789,endoplasmic reticulum membrane;GO:0044464,cell part;GO:0005794,Golgi apparatus;GO:0005796,Golgi lumen;GO:0043231,intracellular membrane-bounded organelle;GO:0031974,membrane-e…	GO:0043169,cation binding;GO:0043167,ion binding;GO:0046872,metal ion binding;GO:0005509,calcium ion binding;GO:0032403,protein complex binding;GO:0005515,protein binding;GO:0030234,enzyme regulator activity;GO:0030414,peptidase inhibitor activity;GO:0004866,endopeptidase inhibitor activity;GO:0004857,enzyme inhibitor activity;GO:0005488,binding	ko04610,Complement and coagulation cascades
41	sp|P07900|HS90A_HUMAN	Heat shock protein HSP 90-alpha OS=Homo sapiens GN=HSP90AA1 PE=1 SV=5		up	4.91901	1.05593e-07	immune system process;regulation of biological process;establishment of localization;cellular component organization or biogenesis;positive regulation of biological process;developmental process;multicellular organismal process;cellular process;response to stimulus;signaling;localization;locomotion;metabolic process;biological regulation	extracellular region part;extracellular region;organelle;cell part;cell;organelle part;membrane-enclosed lumen	enzyme regulator activity;binding;catalytic activity	Posttranslational modification, protein turnover, chaperones ;	Antigen processing and presentation;NOD-like receptor signaling pathway;Progesterone-mediated oocyte maturation;Prostate cancer;Pathways in cancer;Protein processing in endoplasmic reticulum	GO:0034960,cellular biopolymer metabolic process;GO:0042221,response to chemical stimulus;GO:0048731,system development;GO:0031326,regulation of cellular biosynthetic process;GO:0000278,mitotic cell cycle;GO:0000904,cell morphogenesis involved in differentiation;GO:0016044,membrane organization;GO:0043283,biopolymer metabolic process;GO:0022008,neurogenesis;GO:0051325,interphase;GO:0006955,immune…	GO:0044446,intracellular organelle part;GO:0043209,myelin sheath;GO:0031256,leading edge membrane;GO:0031981,nuclear lumen;GO:0031982,vesicle;GO:0001726,ruffle;GO:0005764,lysosome;GO:0044422,organelle part;GO:0043233,organelle lumen;GO:0070062,extracellular vesicular exosome;GO:0044464,cell part;GO:0044463,cell projection part;GO:0005654,nucleoplasm;GO:0043231,intracellular membrane-bounded organ…	GO:0032553,ribonucleotide binding;GO:0017111,nucleoside-triphosphatase activity;GO:0042803,protein homodimerization activity;GO:0001883,purine nucleoside binding;GO:0005515,protein binding;GO:0003824,catalytic activity;GO:0019904,protein domain specific binding;GO:0019899,enzyme binding;GO:0032559,adenyl ribonucleotide binding;GO:0030234,enzyme regulator activity;GO:0051020,GTPase binding;GO:0042…	ko04621,NOD-like receptor signaling pathway;ko05200,Pathways in cancer;ko04612,Antigen processing and presentation;ko05215,Prostate cancer;ko04914,Progesterone-mediated oocyte maturation;ko04141,Protein processing in endoplasmic reticulum
43	sp|P02748|CO9_HUMAN	Complement component C9 OS=Homo sapiens GN=C9 PE=1 SV=2		up	2.82323	5.23042e-08	immune system process;regulation of biological process;multi-organism process;positive regulation of biological process;cell killing;response to stimulus;biological regulation;metabolic process	extracellular region part;extracellular region;organelle;macromolecular complex;cell part;cell			Complement and coagulation cascades;Systemic lupus erythematosus;Prion diseases;Amoebiasis	GO:0065007,biological regulation;GO:0009894,regulation of catabolic process;GO:0002673,regulation of acute inflammatory response;GO:0009605,response to external stimulus;GO:0031347,regulation of defense response;GO:0006950,response to stress;GO:0048584,positive regulation of response to stimulus;GO:0002252,immune effector process;GO:0030449,regulation of complement activation;GO:0043283,biopolyme…	GO:0031982,vesicle;GO:0070062,extracellular vesicular exosome;GO:0044464,cell part;GO:0043230,extracellular organelle;GO:0016021,integral to membrane;GO:0043227,membrane-bounded organelle;GO:0044421,extracellular region part;GO:0044424,intracellular part;GO:0043234,protein complex;GO:0005737,cytoplasm;GO:0005623,cell;GO:0032991,macromolecular complex;GO:0044425,membrane part;GO:0043226,organelle;…		ko05322,Systemic lupus erythematosus;ko05020,Prion diseases;ko05146,Amoebiasis;ko04610,Complement and coagulation cascades
44	sp|P01031|CO5_HUMAN	Complement C5 OS=Homo sapiens GN=C5 PE=1 SV=4		down	0.646654	4.10718e-06	immune system process;regulation of biological process;establishment of localization;positive regulation of biological process;developmental process;multicellular organismal process;cellular process;response to stimulus;signaling;negative regulation of biological process;localization;locomotion;metabolic process;biological regulation;death	extracellular region part;extracellular region;organelle;macromolecular complex;cell part;cell	enzyme regulator activity;binding		Complement and coagulation cascades;Staphylococcus aureus infection;Systemic lupus erythematosus;Prion diseases	GO:0009894,regulation of catabolic process;GO:0000187,activation of MAPK activity;GO:0002673,regulation of acute inflammatory response;GO:0051338,regulation of transferase activity;GO:0034960,cellular biopolymer metabolic process;GO:0031347,regulation of defense response;GO:0052548,regulation of endopeptidase activity;GO:0002252,immune effector process;GO:0051239,regulation of multicellular organ…	GO:0031982,vesicle;GO:0070062,extracellular vesicular exosome;GO:0044464,cell part;GO:0043230,extracellular organelle;GO:0016021,integral to membrane;GO:0043227,membrane-bounded organelle;GO:0044421,extracellular region part;GO:0005615,extracellular space;GO:0043234,protein complex;GO:0005623,cell;GO:0032991,macromolecular complex;GO:0044425,membrane part;GO:0043226,organelle;GO:0005579,membrane …	GO:0005515,protein binding;GO:0001664,G-protein-coupled receptor binding;GO:0005125,cytokine activity;GO:0005488,binding;GO:0004866,endopeptidase inhibitor activity;GO:0030414,peptidase inhibitor activity;GO:0030234,enzyme regulator activity;GO:0005102,receptor binding;GO:0004857,enzyme inhibitor activity	ko05322,Systemic lupus erythematosus;ko05020,Prion diseases;ko05150,Staphylococcus aureus infection;ko04610,Complement and coagulation cascades
45	sp|P48740|MASP1_HUMAN	Mannan-binding lectin serine protease 1 OS=Homo sapiens GN=MASP1 PE=1 SV=3		down	0.311241	7.69537e-10	immune system process;regulation of biological process;establishment of localization;cellular component organization or biogenesis;positive regulation of biological process;cellular process;response to stimulus;negative regulation of biological process;localization;biological regulation;metabolic process	extracellular region part;extracellular region	binding;catalytic activity	Posttranslational modification, protein turnover, chaperones ;	Complement and coagulation cascades;Staphylococcus aureus infection	GO:0065007,biological regulation;GO:0009894,regulation of catabolic process;GO:0002673,regulation of acute inflammatory response;GO:0002698,negative regulation of immune effector process;GO:0009605,response to external stimulus;GO:0031347,regulation of defense response;GO:0006950,response to stress;GO:0048584,positive regulation of response to stimulus;GO:0031324,negative regulation of cellular m…	GO:0005615,extracellular space;GO:0005576,extracellular region;GO:0044421,extracellular region part	GO:0043169,cation binding;GO:0042803,protein homodimerization activity;GO:0017171,serine hydrolase activity;GO:0005515,protein binding;GO:0003824,catalytic activity;GO:0043167,ion binding;GO:0008236,serine-type peptidase activity;GO:0008233,peptidase activity;GO:0046872,metal ion binding;GO:0070011,peptidase activity, acting on L-amino acid peptides;GO:0042802,identical protein binding;GO:0005488…	ko05150,Staphylococcus aureus infection;ko04610,Complement and coagulation cascades
46	sp|Q08380|LG3BP_HUMAN	Galectin-3-binding protein OS=Homo sapiens GN=LGALS3BP PE=1 SV=1		up	2.40919	2.20091e-10	regulation of biological process;establishment of localization;cellular component organization or biogenesis;cellular process;biological adhesion;response to stimulus;signaling;localization;biological regulation	extracellular region part;extracellular region;organelle;cell part;cell	molecular transducer activity		Salivary secretion	GO:0065007,biological regulation;GO:0006952,defense response;GO:0006950,response to stress;GO:0010324,membrane invagination;GO:0007154,cell communication;GO:0016044,membrane organization;GO:0051234,establishment of localization;GO:0022610,biological adhesion;GO:0006968,cellular defense response;GO:0050789,regulation of biological process;GO:0016192,vesicle-mediated transport;GO:0050794,regulation…	GO:0005623,cell;GO:0005578,proteinaceous extracellular matrix;GO:0031982,vesicle;GO:0043226,organelle;GO:0031012,extracellular matrix;GO:0005576,extracellular region;GO:0070062,extracellular vesicular exosome;GO:0044464,cell part;GO:0043230,extracellular organelle;GO:0065010,extracellular membrane-bounded organelle;GO:0031988,membrane-bounded vesicle;GO:0043227,membrane-bounded organelle;GO:00160…	GO:0060089,molecular transducer activity;GO:0004871,signal transducer activity;GO:0005044,scavenger receptor activity;GO:0004872,receptor activity;GO:0004888,transmembrane receptor activity	ko04970,Salivary secretion
47	sp|P67936|TPM4_HUMAN	Tropomyosin alpha-4 chain OS=Homo sapiens GN=TPM4 PE=1 SV=3		up	4.86841	2.49302e-07	developmental process;multicellular organismal process;cellular process	extracellular region part;extracellular region;organelle;cell part;cell;organelle part	structural molecule activity;binding		Dilated cardiomyopathy;Hypertrophic cardiomyopathy (HCM);Cardiac muscle contraction	GO:0070252,actin-mediated cell contraction;GO:0032502,developmental process;GO:0003012,muscle system process;GO:0001501,skeletal system development;GO:0046907,intracellular transport;GO:0001649,osteoblast differentiation;GO:0048731,system development;GO:0048869,cellular developmental process;GO:0051641,cellular localization;GO:0030029,actin filament-based process;GO:0032501,multicellular organism…	GO:0044446,intracellular organelle part;GO:0001725,stress fiber;GO:0030017,sarcomere;GO:0031982,vesicle;GO:0044422,organelle part;GO:0070062,extracellular vesicular exosome;GO:0044464,cell part;GO:0043232,intracellular non-membrane-bounded organelle;GO:0030055,cell-substrate junction;GO:0005623,cell;GO:0005912,adherens junction;GO:0044425,membrane part;GO:0005576,extracellular region;GO:0043228,n…	GO:0005198,structural molecule activity;GO:0043169,cation binding;GO:0043167,ion binding;GO:0046872,metal ion binding;GO:0005515,protein binding;GO:0005488,binding	ko04260,Cardiac muscle contraction;ko05410,Hypertrophic cardiomyopathy (HCM);ko05414,Dilated cardiomyopathy
48	sp|P49747|COMP_HUMAN	Cartilage oligomeric matrix protein OS=Homo sapiens GN=COMP PE=1 SV=2		down	0.387604	1.94387e-05	regulation of biological process;cellular component organization or biogenesis;developmental process;multicellular organismal process;cellular process;biological adhesion;growth;negative regulation of biological process;biological regulation;death	extracellular region part;extracellular region;organelle	structural molecule activity;binding		Phagosome;ECM-receptor interaction;p53 signaling pathway;Focal adhesion;Malaria;Bladder cancer;TGF-beta signaling pathway	GO:0043067,regulation of programmed cell death;GO:0065007,biological regulation;GO:0010941,regulation of cell death;GO:0050793,regulation of developmental process;GO:0032502,developmental process;GO:0048523,negative regulation of cellular process;GO:0042981,regulation of apoptosis;GO:0032501,multicellular organismal process;GO:0043062,extracellular structure organization;GO:0030198,extracellular …	GO:0005615,extracellular space;GO:0005578,proteinaceous extracellular matrix;GO:0031982,vesicle;GO:0043226,organelle;GO:0031012,extracellular matrix;GO:0005576,extracellular region;GO:0070062,extracellular vesicular exosome;GO:0043230,extracellular organelle;GO:0065010,extracellular membrane-bounded organelle;GO:0031988,membrane-bounded vesicle;GO:0043227,membrane-bounded organelle;GO:0044421,ext…	GO:0043169,cation binding;GO:0005515,protein binding;GO:0030247,polysaccharide binding;GO:0005201,extracellular matrix structural constituent;GO:0043167,ion binding;GO:0019899,enzyme binding;GO:0001871,pattern binding;GO:0005539,glycosaminoglycan binding;GO:0043394,proteoglycan binding;GO:0046872,metal ion binding;GO:0001948,glycoprotein binding;GO:0005488,binding;GO:0005198,structural molecule a…	ko05144,Malaria;ko04350,TGF-beta signaling pathway;ko04510,Focal adhesion;ko04115,p53 signaling pathway;ko04512,ECM-receptor interaction;ko05219,Bladder cancer;ko04145,Phagosome
49	sp|P06733|ENOA_HUMAN	Alpha-enolase OS=Homo sapiens GN=ENO1 PE=1 SV=2		down	0.253202	2.74263e-06	regulation of biological process;multi-organism process;cellular component organization or biogenesis;cellular process;response to stimulus;growth;negative regulation of biological process;biological regulation;metabolic process	extracellular region part;extracellular region;organelle;macromolecular complex;cell part;cell;organelle part	protein binding transcription factor activity;binding;nucleic acid binding transcription factor activity;catalytic activity	Carbohydrate transport and metabolism ;	Metabolic pathways;Glycolysis / Gluconeogenesis;RNA degradation;Microbial metabolism in diverse environments	GO:0065007,biological regulation;GO:0019318,hexose metabolic process;GO:0010558,negative regulation of macromolecule biosynthetic process;GO:0045926,negative regulation of growth;GO:0031326,regulation of cellular biosynthetic process;GO:0009607,response to biotic stimulus;GO:0031324,negative regulation of cellular metabolic process;GO:0009615,response to virus;GO:0009892,negative regulation of me…	GO:0043229,intracellular organelle;GO:0044444,cytoplasmic part;GO:0030017,sarcomere;GO:0031982,vesicle;GO:0044445,cytosolic part;GO:0044449,contractile fiber part;GO:0070062,extracellular vesicular exosome;GO:0044464,cell part;GO:0043230,extracellular organelle;GO:0043292,contractile fiber;GO:0031672,A band;GO:0031430,M band;GO:0043227,membrane-bounded organelle;GO:0044421,extracellular region pa…	GO:0003700,transcription factor activity;GO:0043169,cation binding;GO:0016829,lyase activity;GO:0005515,protein binding;GO:0003824,catalytic activity;GO:0043167,ion binding;GO:0019899,enzyme binding;GO:0051020,GTPase binding;GO:0003677,DNA binding;GO:0003676,nucleic acid binding;GO:0046872,metal ion binding;GO:0000287,magnesium ion binding;GO:0003712,transcription cofactor activity;GO:0030528,tra…	ko00010,Glycolysis / Gluconeogenesis;ko01120,Microbial metabolism in diverse environments;ko01100,Metabolic pathways;ko03018,RNA degradation
50	sp|P04196|HRG_HUMAN	Histidine-rich glycoprotein OS=Homo sapiens GN=HRG PE=1 SV=1		up	1.80096	2.44698e-08	multi-organism process;positive regulation of biological process;developmental process;multicellular organismal process;cellular process;growth;negative regulation of biological process;metabolic process;biological regulation;death;immune system process;regulation of biological process;cellular component organization or biogenesis;establishment of localization;cell proliferation;response to stimu…	extracellular region part;extracellular region;organelle;cell part;cell;organelle part;membrane-enclosed lumen	enzyme regulator activity;binding		Wnt signaling pathway;RNA transport	GO:0065007,biological regulation;GO:0009620,response to fungus;GO:0050832,defense response to fungus;GO:0050793,regulation of developmental process;GO:0006950,response to stress;GO:0002576,platelet degranulation;GO:0045926,negative regulation of growth;GO:0043537,negative regulation of blood vessel endothelial cell migration;GO:0048584,positive regulation of response to stimulus;GO:0009607,respon…	GO:0044446,intracellular organelle part;GO:0043229,intracellular organelle;GO:0044444,cytoplasmic part;GO:0031091,platelet alpha granule;GO:0031982,vesicle;GO:0044422,organelle part;GO:0043233,organelle lumen;GO:0070062,extracellular vesicular exosome;GO:0044433,cytoplasmic vesicle part;GO:0044464,cell part;GO:0043230,extracellular organelle;GO:0060205,cytoplasmic membrane-bounded vesicle lumen;G…	GO:0043169,cation binding;GO:0046906,tetrapyrrole binding;GO:0032403,protein complex binding;GO:0005515,protein binding;GO:0005506,iron ion binding;GO:0030247,polysaccharide binding;GO:0046914,transition metal ion binding;GO:0043167,ion binding;GO:0004867,serine-type endopeptidase inhibitor activity;GO:0020037,heme binding;GO:0030234,enzyme regulator activity;GO:0004857,enzyme inhibitor activity;…	ko03013,RNA transport;ko04310,Wnt signaling pathway
51	sp|P80108|PHLD_HUMAN	Phosphatidylinositol-glycan-specific phospholipase D OS=Homo sapiens GN=GPLD1 PE=1 SV=3		down	0.157005	1.58215e-10	immune system process;regulation of biological process;establishment of localization;positive regulation of biological process;developmental process;multicellular organismal process;cellular process;cell proliferation;response to stimulus;signaling;negative regulation of biological process;localization;locomotion;metabolic process;biological regulation;death	extracellular region part;extracellular region;organelle;macromolecular complex;cell part;cell;organelle part	channel regulator activity;catalytic activity		Glycosylphosphatidylinositol(GPI)-anchor biosynthesis	GO:0009894,regulation of catabolic process;GO:0016477,cell migration;GO:0035303,regulation of dephosphorylation;GO:0042221,response to chemical stimulus;GO:0048731,system development;GO:0031326,regulation of cellular biosynthetic process;GO:0009892,negative regulation of metabolic process;GO:0008285,negative regulation of cell proliferation;GO:0040012,regulation of locomotion;GO:0060348,bone deve…	GO:0005765,lysosomal membrane;GO:0044446,intracellular organelle part;GO:0032994,protein-lipid complex;GO:0031982,vesicle;GO:0005764,lysosome;GO:0044422,organelle part;GO:0070062,extracellular vesicular exosome;GO:0044464,cell part;GO:0043231,intracellular membrane-bounded organelle;GO:0005623,cell;GO:0034364,high-density lipoprotein particle;GO:0005576,extracellular region;GO:0044437,vacuolar pa…	GO:0004620,phospholipase activity;GO:0015457,auxiliary transport protein activity;GO:0003824,catalytic activity;GO:0042578,phosphoric ester hydrolase activity;GO:0016788,hydrolase activity, acting on ester bonds;GO:0017080,sodium channel regulator activity;GO:0016247,channel regulator activity;GO:0016298,lipase activity;GO:0016787,hydrolase activity	ko00563,Glycosylphosphatidylinositol(GPI)-anchor biosynthesis
52	sp|Q96KN2|CNDP1_HUMAN	Beta-Ala-His dipeptidase OS=Homo sapiens GN=CNDP1 PE=1 SV=4		down	0.11459	1.42177e-10	metabolic process	extracellular region	binding;catalytic activity	Amino acid transport and metabolism ;	Metabolic pathways;Histidine metabolism;beta-Alanine metabolism	GO:0030163,protein catabolic process;GO:0043170,macromolecule metabolic process;GO:0019538,protein metabolic process;GO:0009057,macromolecule catabolic process;GO:0043285,biopolymer catabolic process;GO:0044238,primary metabolic process;GO:0006508,proteolysis;GO:0009056,catabolic process;GO:0043283,biopolymer metabolic process;GO:0008152,metabolic process	GO:0005576,extracellular region	GO:0043169,cation binding;GO:0046872,metal ion binding;GO:0008233,peptidase activity;GO:0070011,peptidase activity, acting on L-amino acid peptides;GO:0003824,catalytic activity;GO:0004180,carboxypeptidase activity;GO:0005488,binding;GO:0008237,metallopeptidase activity;GO:0043167,ion binding;GO:0008238,exopeptidase activity;GO:0016787,hydrolase activity	ko00340,Histidine metabolism;ko00410,beta-Alanine metabolism;ko01100,Metabolic pathways
53	sp|P00488|F13A_HUMAN	Coagulation factor XIII A chain OS=Homo sapiens GN=F13A1 PE=1 SV=4		down	0.328399	1.30255e-09	response to stimulus;establishment of localization;localization;metabolic process;biological regulation;multicellular organismal process;cellular process	extracellular region part;extracellular region;organelle;cell part;cell;organelle part;membrane-enclosed lumen	binding;catalytic activity		Complement and coagulation cascades	GO:0065007,biological regulation;GO:0034960,cellular biopolymer metabolic process;GO:0009605,response to external stimulus;GO:0006950,response to stress;GO:0002576,platelet degranulation;GO:0018149,peptide cross-linking;GO:0044238,primary metabolic process;GO:0032940,secretion by cell;GO:0043283,biopolymer metabolic process;GO:0043170,macromolecule metabolic process;GO:0046903,secretion;GO:000961…	GO:0044446,intracellular organelle part;GO:0043229,intracellular organelle;GO:0044444,cytoplasmic part;GO:0031091,platelet alpha granule;GO:0031982,vesicle;GO:0044422,organelle part;GO:0043233,organelle lumen;GO:0044433,cytoplasmic vesicle part;GO:0044464,cell part;GO:0060205,cytoplasmic membrane-bounded vesicle lumen;GO:0043227,membrane-bounded organelle;GO:0043231,intracellular membrane-bounded…	GO:0043169,cation binding;GO:0046872,metal ion binding;GO:0003810,protein-glutamine gamma-glutamyltransferase activity;GO:0016755,transferase activity, transferring amino-acyl groups;GO:0003824,catalytic activity;GO:0005488,binding;GO:0043167,ion binding;GO:0016740,transferase activity;GO:0016746,transferase activity, transferring acyl groups	ko04610,Complement and coagulation cascades
54	sp|P05160|F13B_HUMAN	Coagulation factor XIII B chain OS=Homo sapiens GN=F13B PE=1 SV=3		down	0.178912	7.36924e-08	response to stimulus;biological regulation;multicellular organismal process	extracellular region			Complement and coagulation cascades	GO:0065007,biological regulation;GO:0042060,wound healing;GO:0007596,blood coagulation;GO:0009611,response to wounding;GO:0009605,response to external stimulus;GO:0006950,response to stress;GO:0007599,hemostasis;GO:0032501,multicellular organismal process;GO:0050817,coagulation;GO:0050896,response to stimulus;GO:0065008,regulation of biological quality;GO:0050878,regulation of body fluid levels	GO:0005576,extracellular region		ko04610,Complement and coagulation cascades
55	sp|P04264|K2C1_HUMAN	Keratin, type II cytoskeletal 1 OS=Homo sapiens GN=KRT1 PE=1 SV=6		down	0.179565	6.47638e-08	immune system process;regulation of biological process;positive regulation of biological process;developmental process;multicellular organismal process;response to stimulus;negative regulation of biological process;biological regulation;metabolic process	extracellular region part;extracellular region;organelle;macromolecular complex;cell part;cell;organelle part	molecular transducer activity;structural molecule activity;binding	Cytoskeleton ;		GO:0065007,biological regulation;GO:0032102,negative regulation of response to external stimulus;GO:0048583,regulation of response to stimulus;GO:0050793,regulation of developmental process;GO:0009605,response to external stimulus;GO:0031347,regulation of defense response;GO:0006950,response to stress;GO:0042221,response to chemical stimulus;GO:0048584,positive regulation of response to stimulus;…	GO:0044446,intracellular organelle part;GO:0043229,intracellular organelle;GO:0031982,vesicle;GO:0044422,organelle part;GO:0070062,extracellular vesicular exosome;GO:0044464,cell part;GO:0043230,extracellular organelle;GO:0045111,intermediate filament cytoskeleton;GO:0043227,membrane-bounded organelle;GO:0043232,intracellular non-membrane-bounded organelle;GO:0044421,extracellular region part;GO:…	GO:0005198,structural molecule activity;GO:0060089,molecular transducer activity;GO:0004871,signal transducer activity;GO:0004872,receptor activity;GO:0005515,protein binding;GO:0030246,carbohydrate binding;GO:0005488,binding
56	sp|O00391|QSOX1_HUMAN	Sulfhydryl oxidase 1 OS=Homo sapiens GN=QSOX1 PE=1 SV=3		down	0.503844	5.00044e-05	response to stimulus;regulation of biological process;negative regulation of biological process;metabolic process;biological regulation;cellular process	extracellular region part;extracellular region;organelle;cell part;cell;organelle part	catalytic activity	Posttranslational modification, protein turnover, chaperones ; Energy production and conversion ;		GO:0065007,biological regulation;GO:0009894,regulation of catabolic process;GO:0034960,cellular biopolymer metabolic process;GO:0032102,negative regulation of response to external stimulus;GO:0048583,regulation of response to stimulus;GO:0080134,regulation of response to stress;GO:0044238,primary metabolic process;GO:0031324,negative regulation of cellular metabolic process;GO:0019725,cellular ho…	GO:0044446,intracellular organelle part;GO:0043229,intracellular organelle;GO:0044444,cytoplasmic part;GO:0044431,Golgi apparatus part;GO:0000139,Golgi membrane;GO:0031982,vesicle;GO:0044422,organelle part;GO:0070062,extracellular vesicular exosome;GO:0044464,cell part;GO:0043230,extracellular organelle;GO:0016021,integral to membrane;GO:0031090,organelle membrane;GO:0005794,Golgi apparatus;GO:00…	GO:0016853,isomerase activity;GO:0003824,catalytic activity;GO:0016667,oxidoreductase activity, acting on sulfur group of donors;GO:0016860,intramolecular oxidoreductase activity;GO:0016862,intramolecular oxidoreductase activity, interconverting keto- and enol-groups;GO:0016491,oxidoreductase activity;GO:0003756,protein disulfide isomerase activity;GO:0016864,intramolecular oxidoreductase activit…
57	sp|P04275|VWF_HUMAN	von Willebrand factor OS=Homo sapiens GN=VWF PE=1 SV=4		down	0.644578	3.90272e-08	response to stimulus;biological adhesion;cellular component organization or biogenesis;biological regulation;multicellular organismal process;cellular process	extracellular region part;extracellular region;organelle;cell part;cell	binding		Complement and coagulation cascades;ECM-receptor interaction;Focal adhesion	GO:0065007,biological regulation;GO:0010926,anatomical structure formation;GO:0051260,protein homooligomerization;GO:0009605,response to external stimulus;GO:0070271,protein complex biogenesis;GO:0006950,response to stress;GO:0032501,multicellular organismal process;GO:0050817,coagulation;GO:0050878,regulation of body fluid levels;GO:0043933,macromolecular complex subunit organization;GO:0031589,…	GO:0043229,intracellular organelle;GO:0044444,cytoplasmic part;GO:0005783,endoplasmic reticulum;GO:0030136,clathrin-coated vesicle;GO:0031982,vesicle;GO:0044464,cell part;GO:0030135,coated vesicle;GO:0043227,membrane-bounded organelle;GO:0044421,extracellular region part;GO:0043231,intracellular membrane-bounded organelle;GO:0044424,intracellular part;GO:0033093,Weibel-Palade body;GO:0005737,cyto…	GO:0042803,protein homodimerization activity;GO:0005178,integrin binding;GO:0042802,identical protein binding;GO:0032403,protein complex binding;GO:0001948,glycoprotein binding;GO:0005515,protein binding;GO:0005488,binding;GO:0046983,protein dimerization activity;GO:0047485,protein N-terminus binding;GO:0019899,enzyme binding;GO:0002020,protease binding;GO:0051087,chaperone binding;GO:0005518,col…	ko04510,Focal adhesion;ko04512,ECM-receptor interaction;ko04610,Complement and coagulation cascades
58	sp|P19823|ITIH2_HUMAN	Inter-alpha-trypsin inhibitor heavy chain H2 OS=Homo sapiens GN=ITIH2 PE=1 SV=2		down	0.217105	5.39318e-09	regulation of biological process;metabolic process;biological regulation	extracellular region part;extracellular region;organelle	enzyme regulator activity	General function prediction only ;	Arrhythmogenic right ventricular cardiomyopathy (ARVC);MAPK signaling pathway;Dilated cardiomyopathy;Hypertrophic cardiomyopathy (HCM);Cardiac muscle contraction	GO:0065007,biological regulation;GO:0050790,regulation of catalytic activity;GO:0044238,primary metabolic process;GO:0010466,negative regulation of peptidase activity;GO:0052548,regulation of endopeptidase activity;GO:0030203,glycosaminoglycan metabolic process;GO:0043283,biopolymer metabolic process;GO:0006807,nitrogen compound metabolic process;GO:0051336,regulation of hydrolase activity;GO:004…	GO:0031982,vesicle;GO:0043226,organelle;GO:0005576,extracellular region;GO:0070062,extracellular vesicular exosome;GO:0043230,extracellular organelle;GO:0065010,extracellular membrane-bounded organelle;GO:0031988,membrane-bounded vesicle;GO:0043227,membrane-bounded organelle;GO:0044421,extracellular region part	GO:0004867,serine-type endopeptidase inhibitor activity;GO:0030234,enzyme regulator activity;GO:0030414,peptidase inhibitor activity;GO:0004866,endopeptidase inhibitor activity;GO:0004857,enzyme inhibitor activity	ko04260,Cardiac muscle contraction;ko05410,Hypertrophic cardiomyopathy (HCM);ko05414,Dilated cardiomyopathy;ko04010,MAPK signaling pathway;ko05412,Arrhythmogenic right ventricular cardiomyopathy (ARVC)
59	sp|P30153|2AAA_HUMAN	Serine/threonine-protein phosphatase 2A 65 kDa regulatory subunit A alpha isoform OS=Homo sapiens GN=PPP2R1A PE=1 SV=4		up	4.5844	8.57708e-07	regulation of biological process;cellular component organization or biogenesis;cellular process;response to stimulus;biological adhesion;growth;signaling;negative regulation of biological process;biological regulation;metabolic process	extracellular region part;extracellular region;organelle;macromolecular complex;cell part;cell;organelle part	enzyme regulator activity;binding;catalytic activity		Long-term depression;Wnt signaling pathway;Chagas disease;Tight junction;Hepatitis C;Oocyte meiosis;TGF-beta signaling pathway	GO:0051338,regulation of transferase activity;GO:0051348,negative regulation of transferase activity;GO:0034960,cellular biopolymer metabolic process;GO:0035303,regulation of dephosphorylation;GO:0045926,negative regulation of growth;GO:0031326,regulation of cellular biosynthetic process;GO:0000278,mitotic cell cycle;GO:0009892,negative regulation of metabolic process;GO:0000279,M phase;GO:001604…	GO:0044446,intracellular organelle part;GO:0031982,vesicle;GO:0044422,organelle part;GO:0070062,extracellular vesicular exosome;GO:0044464,cell part;GO:0043232,intracellular non-membrane-bounded organelle;GO:0043231,intracellular membrane-bounded organelle;GO:0005739,mitochondrion;GO:0005623,cell;GO:0005634,nucleus;GO:0005576,extracellular region;GO:0044427,chromosomal part;GO:0043228,non-membran…	GO:0019208,phosphatase regulator activity;GO:0004721,phosphoprotein phosphatase activity;GO:0003823,antigen binding;GO:0005515,protein binding;GO:0003824,catalytic activity;GO:0042578,phosphoric ester hydrolase activity;GO:0046982,protein heterodimerization activity;GO:0005488,binding;GO:0046983,protein dimerization activity;GO:0016788,hydrolase activity, acting on ester bonds;GO:0016791,phosphat…	ko04530,Tight junction;ko05142,Chagas disease;ko04350,TGF-beta signaling pathway;ko04114,Oocyte meiosis;ko05160,Hepatitis C;ko04730,Long-term depression;ko04310,Wnt signaling pathway
60	sp|P30613|KPYR_HUMAN	Pyruvate kinase PKLR OS=Homo sapiens GN=PKLR PE=1 SV=2		up	3.37454	1.33017e-09	response to stimulus;regulation of biological process;multi-organism process;positive regulation of biological process;developmental process;metabolic process;biological regulation;multicellular organismal process;cellular process	extracellular region part;extracellular region;organelle;cell part;cell	binding;catalytic activity	Carbohydrate transport and metabolism ;	Maturity onset diabetes of the young;Metabolic pathways;Pyruvate metabolism;Glycolysis / Gluconeogenesis;Insulin signaling pathway;Purine metabolism;Type II diabetes mellitus	GO:0065007,biological regulation;GO:0009605,response to external stimulus;GO:0006950,response to stress;GO:0042221,response to chemical stimulus;GO:0048731,system development;GO:0009719,response to endogenous stimulus;GO:0009607,response to biotic stimulus;GO:0046483,heterocycle metabolic process;GO:0009150,purine ribonucleotide metabolic process;GO:0006112,energy reserve metabolic process;GO:000…	GO:0044444,cytoplasmic part;GO:0031982,vesicle;GO:0070062,extracellular vesicular exosome;GO:0044464,cell part;GO:0043230,extracellular organelle;GO:0043227,membrane-bounded organelle;GO:0044421,extracellular region part;GO:0044424,intracellular part;GO:0005737,cytoplasm;GO:0005623,cell;GO:0043226,organelle;GO:0005829,cytosol;GO:0005622,intracellular;GO:0005576,extracellular region;GO:0065010,ext…	GO:0032553,ribonucleotide binding;GO:0043169,cation binding;GO:0001883,purine nucleoside binding;GO:0030955,potassium ion binding;GO:0016773,phosphotransferase activity, alcohol group as acceptor;GO:0003824,catalytic activity;GO:0043167,ion binding;GO:0032559,adenyl ribonucleotide binding;GO:0016301,kinase activity;GO:0046872,metal ion binding;GO:0032555,purine ribonucleotide binding;GO:0004743,p…	ko04950,Maturity onset diabetes of the young;ko00010,Glycolysis / Gluconeogenesis;ko04930,Type II diabetes mellitus;ko04910,Insulin signaling pathway;ko01100,Metabolic pathways;ko00230,Purine metabolism;ko00620,Pyruvate metabolism
61	sp|Q14766|LTBP1_HUMAN	Latent-transforming growth factor beta-binding protein 1 OS=Homo sapiens GN=LTBP1 PE=1 SV=4		down	0.571025	3.43895e-06	regulation of biological process;cellular component organization or biogenesis;developmental process;multicellular organismal process;cellular process;response to stimulus;signaling;negative regulation of biological process;localization;biological regulation	extracellular region part;extracellular region;macromolecular complex	molecular transducer activity;binding;catalytic activity		TGF-beta signaling pathway	GO:0009987,cellular process;GO:0043062,extracellular structure organization;GO:0030198,extracellular matrix organization;GO:0016043,cellular component organization	GO:0043234,protein complex;GO:0005578,proteinaceous extracellular matrix;GO:0032991,macromolecular complex;GO:0031012,extracellular matrix;GO:0005576,extracellular region;GO:0044420,extracellular matrix part;GO:0043205,fibril;GO:0044421,extracellular region part	GO:0004672,protein kinase activity;GO:0043169,cation binding;GO:0004872,receptor activity;GO:0016773,phosphotransferase activity, alcohol group as acceptor;GO:0050431,transforming growth factor beta binding;GO:0005515,protein binding;GO:0003824,catalytic activity;GO:0019199,transmembrane receptor protein kinase activity;GO:0043167,ion binding;GO:0060089,molecular transducer activity;GO:0004871,si…	ko04350,TGF-beta signaling pathway
62	sp|P05164|PERM_HUMAN	Myeloperoxidase OS=Homo sapiens GN=MPO PE=1 SV=1		up	3.85552	9.00356e-09	immune system process;regulation of biological process;multi-organism process;cellular component organization or biogenesis;developmental process;multicellular organismal process;cellular process;response to stimulus;growth;negative regulation of biological process;biological regulation;metabolic process;death	extracellular region part;extracellular region;organelle;cell part;cell	binding;catalytic activity;antioxidant activity		Phagosome	GO:0065007,biological regulation;GO:0009620,response to fungus;GO:0050832,defense response to fungus;GO:0009617,response to bacterium;GO:0050793,regulation of developmental process;GO:0009605,response to external stimulus;GO:0002237,response to molecule of bacterial origin;GO:0006950,response to stress;GO:0042221,response to chemical stimulus;GO:0009607,response to biotic stimulus;GO:0002252,immu…	GO:0043229,intracellular organelle;GO:0044444,cytoplasmic part;GO:0031982,vesicle;GO:0005764,lysosome;GO:0070062,extracellular vesicular exosome;GO:0044464,cell part;GO:0043230,extracellular organelle;GO:0043227,membrane-bounded organelle;GO:0044421,extracellular region part;GO:0043231,intracellular membrane-bounded organelle;GO:0005615,extracellular space;GO:0044424,intracellular part;GO:0005739…	GO:0043169,cation binding;GO:0046906,tetrapyrrole binding;GO:0005506,iron ion binding;GO:0003824,catalytic activity;GO:0030247,polysaccharide binding;GO:0046914,transition metal ion binding;GO:0043167,ion binding;GO:0016209,antioxidant activity;GO:0003682,chromatin binding;GO:0020037,heme binding;GO:0016491,oxidoreductase activity;GO:0004601,peroxidase activity;GO:0001871,pattern binding;GO:00055…	ko04145,Phagosome
63	sp|P02787|TRFE_HUMAN	Serotransferrin OS=Homo sapiens GN=TF PE=1 SV=3		down	0.301767	3.46279e-12	regulation of biological process;establishment of localization;cellular component organization or biogenesis;positive regulation of biological process;multicellular organismal process;cellular process;response to stimulus;localization;biological regulation;metabolic process;death	extracellular region part;extracellular region;organelle;cell part;cell;organelle part;membrane-enclosed lumen	transporter activity;binding			GO:0065007,biological regulation;GO:0050801,ion homeostasis;GO:0009605,response to external stimulus;GO:0006950,response to stress;GO:0002576,platelet degranulation;GO:0032940,secretion by cell;GO:0019725,cellular homeostasis;GO:0015682,ferric iron transport;GO:0043283,biopolymer metabolic process;GO:0042592,homeostatic process;GO:0043170,macromolecule metabolic process;GO:0001894,tissue homeosta…	GO:0044446,intracellular organelle part;GO:0031982,vesicle;GO:0044422,organelle part;GO:0043233,organelle lumen;GO:0070062,extracellular vesicular exosome;GO:0044464,cell part;GO:0005905,coated pit;GO:0031232,extrinsic to external side of plasma membrane;GO:0005769,early endosome;GO:0043231,intracellular membrane-bounded organelle;GO:0031974,membrane-enclosed lumen;GO:0005623,cell;GO:0030141,secr…	GO:0008324,cation transmembrane transporter activity;GO:0043169,cation binding;GO:0046872,metal ion binding;GO:0015075,ion transmembrane transporter activity;GO:0046873,metal ion transmembrane transporter activity;GO:0005506,iron ion binding;GO:0005488,binding;GO:0046914,transition metal ion binding;GO:0043167,ion binding;GO:0022892,substrate-specific transporter activity;GO:0005215,transporter a…
64	sp|P02765|FETUA_HUMAN	Alpha-2-HS-glycoprotein OS=Homo sapiens GN=AHSG PE=1 SV=1		down	0.203674	2.72271e-08	regulation of biological process;establishment of localization;cellular component organization or biogenesis;positive regulation of biological process;developmental process;multicellular organismal process;cellular process;response to stimulus;signaling;negative regulation of biological process;localization;biological regulation;metabolic process	extracellular region part;extracellular region;organelle;cell part;cell	enzyme regulator activity;binding			GO:0065007,biological regulation;GO:0050793,regulation of developmental process;GO:0009605,response to external stimulus;GO:0031347,regulation of defense response;GO:0006950,response to stress;GO:0048731,system development;GO:0070168,negative regulation of biomineral formation;GO:0052548,regulation of endopeptidase activity;GO:0031324,negative regulation of cellular metabolic process;GO:0051239,r…	GO:0005623,cell;GO:0031982,vesicle;GO:0043226,organelle;GO:0031012,extracellular matrix;GO:0005886,plasma membrane;GO:0005576,extracellular region;GO:0070062,extracellular vesicular exosome;GO:0044464,cell part;GO:0043230,extracellular organelle;GO:0065010,extracellular membrane-bounded organelle;GO:0031988,membrane-bounded vesicle;GO:0043227,membrane-bounded organelle;GO:0016020,membrane;GO:0044…	GO:0019207,kinase regulator activity;GO:0005515,protein binding;GO:0019210,kinase inhibitor activity;GO:0004869,cysteine-type endopeptidase inhibitor activity;GO:0030234,enzyme regulator activity;GO:0030414,peptidase inhibitor activity;GO:0004866,endopeptidase inhibitor activity;GO:0004857,enzyme inhibitor activity;GO:0005488,binding
65	sp|Q86VP6|CAND1_HUMAN	Cullin-associated NEDD8-dissociated protein 1 OS=Homo sapiens GN=CAND1 PE=1 SV=2		up	4.60697	4.04237e-09	regulation of biological process;cellular component organization or biogenesis;positive regulation of biological process;developmental process;metabolic process;biological regulation;cellular process	extracellular region part;organelle;cell part;membrane-enclosed lumen;extracellular region;cell;macromolecular complex;organelle part	binding			GO:0065007,biological regulation;GO:0034960,cellular biopolymer metabolic process;GO:0010628,positive regulation of gene expression;GO:0045893,positive regulation of transcription, DNA-dependent;GO:0031326,regulation of cellular biosynthetic process;GO:0009891,positive regulation of biosynthetic process;GO:0043283,biopolymer metabolic process;GO:0043086,negative regulation of catalytic activity;G…	GO:0044446,intracellular organelle part;GO:0000151,ubiquitin ligase complex;GO:0031461,cullin-RING ubiquitin ligase complex;GO:0031981,nuclear lumen;GO:0031982,vesicle;GO:0044422,organelle part;GO:0043233,organelle lumen;GO:0070062,extracellular vesicular exosome;GO:0044464,cell part;GO:0005654,nucleoplasm;GO:0005794,Golgi apparatus;GO:0043231,intracellular membrane-bounded organelle;GO:0031974,m…	GO:0005515,protein binding;GO:0017025,TATA-binding protein binding;GO:0005488,binding
66	sp|P00738|HPT_HUMAN	Haptoglobin OS=Homo sapiens GN=HP PE=1 SV=1		up	2.9342	0.000410861	immune system process;regulation of biological process;multi-organism process;establishment of localization;cellular component organization or biogenesis;positive regulation of biological process;cellular process;response to stimulus;negative regulation of biological process;localization;biological regulation;metabolic process;death	extracellular region part;organelle;cell part;membrane-enclosed lumen;extracellular region;cell;macromolecular complex;organelle part	binding;catalytic activity;antioxidant activity		Complement and coagulation cascades;Phagosome;Staphylococcus aureus infection;Systemic lupus erythematosus	GO:0065007,biological regulation;GO:0010941,regulation of cell death;GO:0051094,positive regulation of developmental process;GO:0009617,response to bacterium;GO:0050793,regulation of developmental process;GO:0009605,response to external stimulus;GO:0006950,response to stress;GO:0042221,response to chemical stimulus;GO:0044238,primary metabolic process;GO:0009607,response to biotic stimulus;GO:001…	GO:0043234,protein complex;GO:0032991,macromolecular complex;GO:0031982,vesicle;GO:0043226,organelle;GO:0005576,extracellular region;GO:0070062,extracellular vesicular exosome;GO:0043230,extracellular organelle;GO:0065010,extracellular membrane-bounded organelle;GO:0031838,haptoglobin-hemoglobin complex;GO:0031988,membrane-bounded vesicle;GO:0043227,membrane-bounded organelle;GO:0044421,extracell…	GO:0008233,peptidase activity;GO:0017171,serine hydrolase activity;GO:0070011,peptidase activity, acting on L-amino acid peptides;GO:0005515,protein binding;GO:0003824,catalytic activity;GO:0030492,hemoglobin binding;GO:0005488,binding;GO:0016209,antioxidant activity;GO:0008236,serine-type peptidase activity;GO:0016787,hydrolase activity;GO:0004175,endopeptidase activity;GO:0004252,serine-type en…	ko05322,Systemic lupus erythematosus;ko05150,Staphylococcus aureus infection;ko04145,Phagosome;ko04610,Complement and coagulation cascades
67	sp|Q9BXR6|FHR5_HUMAN	Complement factor H-related protein 5 OS=Homo sapiens GN=CFHR5 PE=1 SV=1		down	0.257316	2.55021e-06	response to stimulus;immune system process;regulation of biological process;positive regulation of biological process;metabolic process;biological regulation	extracellular region			Complement and coagulation cascades;Staphylococcus aureus infection	GO:0065007,biological regulation;GO:0048583,regulation of response to stimulus;GO:0009605,response to external stimulus;GO:0006950,response to stress;GO:0048584,positive regulation of response to stimulus;GO:0044238,primary metabolic process;GO:0002252,immune effector process;GO:0043283,biopolymer metabolic process;GO:0016485,protein processing;GO:0043170,macromolecule metabolic process;GO:000695…	GO:0005576,extracellular region		ko05150,Staphylococcus aureus infection;ko04610,Complement and coagulation cascades
69	sp|P14543|NID1_HUMAN	Nidogen-1 OS=Homo sapiens GN=NID1 PE=1 SV=3		up	1.71793	5.46438e-05	biological adhesion;regulation of biological process;cellular component organization or biogenesis;positive regulation of biological process;developmental process;biological regulation;multicellular organismal process;cellular process	extracellular region part;extracellular region;organelle;cell part;cell	binding			GO:0065007,biological regulation;GO:0007160,cell-matrix adhesion;GO:0032502,developmental process;GO:0048731,system development;GO:0032501,multicellular organismal process;GO:0043062,extracellular structure organization;GO:0030198,extracellular matrix organization;GO:0048513,organ development;GO:0001655,urogenital system development;GO:0031589,cell-substrate adhesion;GO:0045785,positive regulatio…	GO:0005578,proteinaceous extracellular matrix;GO:0031982,vesicle;GO:0043226,organelle;GO:0005605,basal lamina;GO:0031012,extracellular matrix;GO:0005604,basement membrane;GO:0005576,extracellular region;GO:0070062,extracellular vesicular exosome;GO:0043230,extracellular organelle;GO:0065010,extracellular membrane-bounded organelle;GO:0044420,extracellular matrix part;GO:0031988,membrane-bounded v…	GO:0043169,cation binding;GO:0046872,metal ion binding;GO:0043394,proteoglycan binding;GO:0001948,glycoprotein binding;GO:0005515,protein binding;GO:0050840,extracellular matrix binding;GO:0005488,binding;GO:0043167,ion binding;GO:0005509,calcium ion binding;GO:0005518,collagen binding;GO:0043236,laminin binding
70	sp|P01876|IGHA1_HUMAN	Immunoglobulin heavy constant alpha 1 OS=Homo sapiens GN=IGHA1 PE=1 SV=2		down	0.253724	2.77169e-05	immune system process;regulation of biological process;multi-organism process;establishment of localization;cellular component organization or biogenesis;positive regulation of biological process;multicellular organismal process;cellular process;response to stimulus;signaling;localization;biological regulation;metabolic process	extracellular region part;extracellular region;organelle;macromolecular complex;cell part;cell	binding		Fc epsilon RI signaling pathway;Viral myocarditis;Primary immunodeficiency;Staphylococcus aureus infection;Natural killer cell mediated cytotoxicity;Hematopoietic cell lineage;Asthma;Leishmaniasis;Phagosome;Systemic lupus erythematosus;Allograft rejection;Fc gamma R-mediated phagocytosis;B cell receptor signaling pathway;Dilated cardiomyopathy;Autoimmune thyroid disease;Intestinal immune network …	GO:0065007,biological regulation;GO:0034960,cellular biopolymer metabolic process;GO:0009617,response to bacterium;GO:0009605,response to external stimulus;GO:0006950,response to stress;GO:0002694,regulation of leukocyte activation;GO:0048584,positive regulation of response to stimulus;GO:0009607,response to biotic stimulus;GO:0002252,immune effector process;GO:0003094,glomerular filtration;GO:00…	GO:0031982,vesicle;GO:0070062,extracellular vesicular exosome;GO:0044464,cell part;GO:0043230,extracellular organelle;GO:0043227,membrane-bounded organelle;GO:0044421,extracellular region part;GO:0005623,cell;GO:0043226,organelle;GO:0009986,cell surface;GO:0044425,membrane part;GO:0005886,plasma membrane;GO:0005576,extracellular region;GO:0009897,external side of plasma membrane;GO:0065010,extrac…	GO:0003823,antigen binding;GO:0005515,protein binding;GO:0005102,receptor binding;GO:0034987,immunoglobulin receptor binding;GO:0005488,binding	ko05416,Viral myocarditis;ko04666,Fc gamma R-mediated phagocytosis;ko05330,Allograft rejection;ko05146,Amoebiasis;ko05340,Primary immunodeficiency;ko04640,Hematopoietic cell lineage;ko04672,Intestinal immune network for IgA production;ko05414,Dilated cardiomyopathy;ko05320,Autoimmune thyroid disease;ko05310,Asthma;ko05150,Staphylococcus aureus infection;ko04650,Natural killer cell mediated cytoto…
72	sp|P45974|UBP5_HUMAN	Ubiquitin carboxyl-terminal hydrolase 5 OS=Homo sapiens GN=USP5 PE=1 SV=2		up	5.70068	3.218e-07	regulation of biological process;positive regulation of biological process;metabolic process;biological regulation;cellular process	organelle;cell part;cell	binding;catalytic activity	Posttranslational modification, protein turnover, chaperones ;		GO:0010604,positive regulation of macromolecule metabolic process;GO:0065007,biological regulation;GO:0009894,regulation of catabolic process;GO:0060255,regulation of macromolecule metabolic process;GO:0009893,positive regulation of metabolic process;GO:0019222,regulation of metabolic process;GO:0080090,regulation of primary metabolic process;GO:0051246,regulation of protein metabolic process;GO:…	GO:0043229,intracellular organelle;GO:0043231,intracellular membrane-bounded organelle;GO:0044424,intracellular part;GO:0044444,cytoplasmic part;GO:0005737,cytoplasm;GO:0000323,lytic vacuole;GO:0005623,cell;GO:0005773,vacuole;GO:0043226,organelle;GO:0005764,lysosome;GO:0005622,intracellular;GO:0044464,cell part;GO:0043227,membrane-bounded organelle	GO:0043169,cation binding;GO:0005515,protein binding;GO:0003824,catalytic activity;GO:0046914,transition metal ion binding;GO:0043167,ion binding;GO:0008242,omega peptidase activity;GO:0004843,ubiquitin-specific protease activity;GO:0008233,peptidase activity;GO:0046872,metal ion binding;GO:0032182,small conjugating protein binding;GO:0070011,peptidase activity, acting on L-amino acid peptides;GO…
73	sp|P02549|SPTA1_HUMAN	Spectrin alpha chain, erythrocytic 1 OS=Homo sapiens GN=SPTA1 PE=1 SV=5		up	2.82754	5.74369e-05	immune system process;regulation of biological process;establishment of localization;cellular component organization or biogenesis;positive regulation of biological process;developmental process;multicellular organismal process;cellular process;cell proliferation;response to stimulus;signaling;negative regulation of biological process;localization;locomotion;metabolic process;biological regulation	organelle;cell part;cell;organelle part	structural molecule activity;binding		Tight junction	GO:0051338,regulation of transferase activity;GO:0034960,cellular biopolymer metabolic process;GO:0022604,regulation of cell morphogenesis;GO:0042221,response to chemical stimulus;GO:0048731,system development;GO:0002694,regulation of leukocyte activation;GO:0030097,hemopoiesis;GO:0046483,heterocycle metabolic process;GO:0000904,cell morphogenesis involved in differentiation;GO:0009892,negative r…	GO:0044446,intracellular organelle part;GO:0043229,intracellular organelle;GO:0044444,cytoplasmic part;GO:0005938,cell cortex;GO:0031235,intrinsic to internal side of plasma membrane;GO:0044422,organelle part;GO:0015629,actin cytoskeleton;GO:0044464,cell part;GO:0030863,cortical cytoskeleton;GO:0043232,intracellular non-membrane-bounded organelle;GO:0044424,intracellular part;GO:0005737,cytoplasm…	GO:0043169,cation binding;GO:0046872,metal ion binding;GO:0005515,protein binding;GO:0046982,protein heterodimerization activity;GO:0005488,binding;GO:0046983,protein dimerization activity;GO:0008092,cytoskeletal protein binding;GO:0005198,structural molecule activity;GO:0043167,ion binding;GO:0005509,calcium ion binding;GO:0005200,structural constituent of cytoskeleton;GO:0003779,actin binding;G…	ko04530,Tight junction
74	sp|P13798|ACPH_HUMAN	Acylamino-acid-releasing enzyme OS=Homo sapiens GN=APEH PE=1 SV=4		up	8.04818	4.07512e-08	cellular component organization or biogenesis;metabolic process;cellular process	extracellular region part;extracellular region;organelle;cell part;cell;organelle part	binding;catalytic activity	Amino acid transport and metabolism ;		GO:0043241,protein complex disassembly;GO:0034960,cellular biopolymer metabolic process;GO:0032984,macromolecular complex disassembly;GO:0034621,cellular macromolecular complex subunit organization;GO:0044238,primary metabolic process;GO:0043283,biopolymer metabolic process;GO:0034645,cellular macromolecule biosynthetic process;GO:0043933,macromolecular complex subunit organization;GO:0043284,bio…	GO:0044446,intracellular organelle part;GO:0043229,intracellular organelle;GO:0044444,cytoplasmic part;GO:0031965,nuclear membrane;GO:0031967,organelle envelope;GO:0031982,vesicle;GO:0044422,organelle part;GO:0070062,extracellular vesicular exosome;GO:0044464,cell part;GO:0043230,extracellular organelle;GO:0031090,organelle membrane;GO:0043227,membrane-bounded organelle;GO:0044421,extracellular r…	GO:0008233,peptidase activity;GO:0017171,serine hydrolase activity;GO:0070011,peptidase activity, acting on L-amino acid peptides;GO:0005515,protein binding;GO:0003824,catalytic activity;GO:0005488,binding;GO:0008238,exopeptidase activity;GO:0008236,serine-type peptidase activity;GO:0008242,omega peptidase activity;GO:0004175,endopeptidase activity;GO:0004252,serine-type endopeptidase activity;GO…
76	sp|Q86UX7|URP2_HUMAN	Fermitin family homolog 3 OS=Homo sapiens GN=FERMT3 PE=1 SV=1		down	0.585377	0.00701532	regulation of biological process;cellular component organization or biogenesis;positive regulation of biological process;developmental process;multicellular organismal process;cellular process;response to stimulus;biological adhesion;signaling;localization;locomotion;biological regulation	extracellular region part;extracellular region;organelle;macromolecular complex;cell part;cell;organelle part	binding		Focal adhesion	GO:0065007,biological regulation;GO:0034960,cellular biopolymer metabolic process;GO:0033622,integrin activation;GO:0034109,homotypic cell-cell adhesion;GO:0009605,response to external stimulus;GO:0006950,response to stress;GO:0000902,cell morphogenesis;GO:0070527,platelet aggregation;GO:0044238,primary metabolic process;GO:0000904,cell morphogenesis involved in differentiation;GO:0007154,cell co…	GO:0044446,intracellular organelle part;GO:0043229,intracellular organelle;GO:0031982,vesicle;GO:0042995,cell projection;GO:0044422,organelle part;GO:0070062,extracellular vesicular exosome;GO:0015629,actin cytoskeleton;GO:0044464,cell part;GO:0043230,extracellular organelle;GO:0043227,membrane-bounded organelle;GO:0043232,intracellular non-membrane-bounded organelle;GO:0044421,extracellular regi…	GO:0005178,integrin binding;GO:0032403,protein complex binding;GO:0005515,protein binding;GO:0005102,receptor binding;GO:0005488,binding	ko04510,Focal adhesion
77	sp|Q76LX8|ATS13_HUMAN	A disintegrin and metalloproteinase with thrombospondin motifs 13 OS=Homo sapiens GN=ADAMTS13 PE=1 SV=1		down	0.381838	2.96222e-06	immune system process;regulation of biological process;multicellular organismal process;cellular process;biological adhesion;response to stimulus;signaling;biological regulation;metabolic process	extracellular region part;extracellular region;organelle;cell part;cell;organelle part;membrane-enclosed lumen	binding;catalytic activity			GO:0065007,biological regulation;GO:0007160,cell-matrix adhesion;GO:0034960,cellular biopolymer metabolic process;GO:0034341,response to interferon-gamma;GO:0009605,response to external stimulus;GO:0034097,response to cytokine stimulus;GO:0006950,response to stress;GO:0042221,response to chemical stimulus;GO:0044238,primary metabolic process;GO:0007154,cell communication;GO:0043283,biopolymer met…	GO:0044446,intracellular organelle part;GO:0043229,intracellular organelle;GO:0044444,cytoplasmic part;GO:0005783,endoplasmic reticulum;GO:0044422,organelle part;GO:0043233,organelle lumen;GO:0005788,endoplasmic reticulum lumen;GO:0044464,cell part;GO:0043227,membrane-bounded organelle;GO:0044421,extracellular region part;GO:0005615,extracellular space;GO:0043231,intracellular membrane-bounded or…	GO:0043169,cation binding;GO:0005178,integrin binding;GO:0032403,protein complex binding;GO:0005515,protein binding;GO:0003824,catalytic activity;GO:0046914,transition metal ion binding;GO:0008237,metallopeptidase activity;GO:0043167,ion binding;GO:0008233,peptidase activity;GO:0046872,metal ion binding;GO:0070011,peptidase activity, acting on L-amino acid peptides;GO:0005488,binding;GO:0008270,z…
78	sp|P04406|G3P_HUMAN	Glyceraldehyde-3-phosphate dehydrogenase OS=Homo sapiens GN=GAPDH PE=1 SV=3		down	0.3082	1.30676e-06	immune system process;regulation of biological process;cellular component organization or biogenesis;cellular process;response to stimulus;negative regulation of biological process;biological regulation;metabolic process;death	extracellular region part;extracellular region;organelle;macromolecular complex;cell part;cell;organelle part	binding;catalytic activity	Carbohydrate transport and metabolism ;	Metabolic pathways;Alzheimer's disease;Glycolysis / Gluconeogenesis;Microbial metabolism in diverse environments	GO:0065007,biological regulation;GO:0060255,regulation of macromolecule metabolic process;GO:0019318,hexose metabolic process;GO:0010558,negative regulation of macromolecule biosynthetic process;GO:0017148,negative regulation of translation;GO:0046364,monosaccharide biosynthetic process;GO:0044238,primary metabolic process;GO:0031326,regulation of cellular biosynthetic process;GO:0031324,negative…	GO:0030529,ribonucleoprotein complex;GO:0044446,intracellular organelle part;GO:0031965,nuclear membrane;GO:0031967,organelle envelope;GO:0031982,vesicle;GO:0044422,organelle part;GO:0070062,extracellular vesicular exosome;GO:0044464,cell part;GO:0043232,intracellular non-membrane-bounded organelle;GO:0043231,intracellular membrane-bounded organelle;GO:0005623,cell;GO:0005634,nucleus;GO:0012505,e…	GO:0008017,microtubule binding;GO:0000166,nucleotide binding;GO:0042802,identical protein binding;GO:0016903,oxidoreductase activity, acting on the aldehyde or oxo group of donors;GO:0005515,protein binding;GO:0003824,catalytic activity;GO:0005488,binding;GO:0008092,cytoskeletal protein binding;GO:0051287,NAD or NADH binding;GO:0016620,oxidoreductase activity, acting on the aldehyde or oxo group …	ko05010,Alzheimer's disease;ko00010,Glycolysis / Gluconeogenesis;ko01120,Microbial metabolism in diverse environments;ko01100,Metabolic pathways
80	sp|P0DJI9|SAA2_HUMAN	Serum amyloid A-2 protein OS=Homo sapiens GN=SAA2 PE=1 SV=1		up	18.0856	0.0431278	immune system process;regulation of biological process;establishment of localization;cellular component organization or biogenesis;positive regulation of biological process;multicellular organismal process;cellular process;response to stimulus;biological adhesion;signaling;negative regulation of biological process;localization;locomotion;metabolic process;biological regulation	extracellular region part;organelle;cell part;membrane-enclosed lumen;extracellular region;cell;macromolecular complex;organelle part	binding;chemoattractant activity			GO:0000187,activation of MAPK activity;GO:0051338,regulation of transferase activity;GO:0016477,cell migration;GO:0050801,ion homeostasis;GO:0034960,cellular biopolymer metabolic process;GO:0031347,regulation of defense response;GO:0060326,cell chemotaxis;GO:0060341,regulation of cellular localization;GO:0042221,response to chemical stimulus;GO:0050704,regulation of interleukin-1 secretion;GO:004…	GO:0044446,intracellular organelle part;GO:0043229,intracellular organelle;GO:0044444,cytoplasmic part;GO:0032994,protein-lipid complex;GO:0031982,vesicle;GO:0044422,organelle part;GO:0070062,extracellular vesicular exosome;GO:0044464,cell part;GO:0043230,extracellular organelle;GO:0005881,cytoplasmic microtubule;GO:0043227,membrane-bounded organelle;GO:0043232,intracellular non-membrane-bounded …	GO:0005515,protein binding;GO:0001664,G-protein-coupled receptor binding;GO:0042056,chemoattractant activity;GO:0030247,polysaccharide binding;GO:0005488,binding;GO:0008201,heparin binding;GO:0005102,receptor binding;GO:0030246,carbohydrate binding;GO:0001871,pattern binding;GO:0005539,glycosaminoglycan binding
81	sp|Q16531|DDB1_HUMAN	DNA damage-binding protein 1 OS=Homo sapiens GN=DDB1 PE=1 SV=1		up	2.65695	5.18473e-05	reproductive process;reproduction;regulation of biological process;multi-organism process;cellular component organization or biogenesis;positive regulation of biological process;cellular process;response to stimulus;signaling;viral reproduction;negative regulation of biological process;biological regulation;metabolic process;death	extracellular region part;organelle;cell part;membrane-enclosed lumen;extracellular region;cell;macromolecular complex;organelle part	binding		Ubiquitin mediated proteolysis;Nucleotide excision repair	GO:0065007,biological regulation;GO:0034960,cellular biopolymer metabolic process;GO:0050793,regulation of developmental process;GO:0019941,modification-dependent protein catabolic process;GO:0022415,viral reproductive process;GO:0006950,response to stress;GO:0006308,DNA catabolic process;GO:0007154,cell communication;GO:0043283,biopolymer metabolic process;GO:0042592,homeostatic process;GO:00430…	GO:0044446,intracellular organelle part;GO:0000151,ubiquitin ligase complex;GO:0031461,cullin-RING ubiquitin ligase complex;GO:0031981,nuclear lumen;GO:0031982,vesicle;GO:0044422,organelle part;GO:0043233,organelle lumen;GO:0070062,extracellular vesicular exosome;GO:0044464,cell part;GO:0005654,nucleoplasm;GO:0000228,nuclear chromosome;GO:0043232,intracellular non-membrane-bounded organelle;GO:00…	GO:0003676,nucleic acid binding;GO:0003684,damaged DNA binding;GO:0005515,protein binding;GO:0003677,DNA binding;GO:0005488,binding	ko04120,Ubiquitin mediated proteolysis;ko03420,Nucleotide excision repair
82	sp|P01042|KNG1_HUMAN	Kininogen-1 OS=Homo sapiens GN=KNG1 PE=1 SV=2		down	0.443554	3.609e-07	regulation of biological process;establishment of localization;positive regulation of biological process;multicellular organismal process;cellular process;response to stimulus;biological adhesion;negative regulation of biological process;localization;biological regulation;metabolic process;death	extracellular region part;extracellular region;organelle;cell part;cell;organelle part;membrane-enclosed lumen	enzyme regulator activity;binding		Complement and coagulation cascades	GO:0065007,biological regulation;GO:0050801,ion homeostasis;GO:0050793,regulation of developmental process;GO:0009605,response to external stimulus;GO:0006950,response to stress;GO:0002576,platelet degranulation;GO:0052548,regulation of endopeptidase activity;GO:0032940,secretion by cell;GO:0007162,negative regulation of cell adhesion;GO:0019725,cellular homeostasis;GO:0051239,regulation of multi…	GO:0044446,intracellular organelle part;GO:0031982,vesicle;GO:0044422,organelle part;GO:0043233,organelle lumen;GO:0070062,extracellular vesicular exosome;GO:0044464,cell part;GO:0043231,intracellular membrane-bounded organelle;GO:0031974,membrane-enclosed lumen;GO:0005623,cell;GO:0030141,secretory granule;GO:0005576,extracellular region;GO:0065010,extracellular membrane-bounded organelle;GO:0031…	GO:0043169,cation binding;GO:0005515,protein binding;GO:0030247,polysaccharide binding;GO:0046914,transition metal ion binding;GO:0043167,ion binding;GO:0030234,enzyme regulator activity;GO:0004857,enzyme inhibitor activity;GO:0001871,pattern binding;GO:0005539,glycosaminoglycan binding;GO:0046872,metal ion binding;GO:0005488,binding;GO:0008270,zinc ion binding;GO:0008201,heparin binding;GO:00304…	ko04610,Complement and coagulation cascades
83	sp|P06396|GELS_HUMAN	Gelsolin OS=Homo sapiens GN=GSN PE=1 SV=1		down	0.419952	0.000104883	reproduction;multi-organism process;positive regulation of biological process;developmental process;multicellular organismal process;cellular process;growth;signaling;viral reproduction;negative regulation of biological process;metabolic process;biological regulation;death;reproductive process;regulation of biological process;cellular component organization or biogenesis;establishment of localiza…	extracellular region part;extracellular region;organelle;macromolecular complex;cell part;cell;organelle part	binding		Regulation of actin cytoskeleton;Fc gamma R-mediated phagocytosis	GO:0042221,response to chemical stimulus;GO:0048731,system development;GO:0045471,response to ethanol;GO:0009892,negative regulation of metabolic process;GO:0016044,membrane organization;GO:0043283,biopolymer metabolic process;GO:0022008,neurogenesis;GO:0040012,regulation of locomotion;GO:0007568,aging;GO:0032956,regulation of actin cytoskeleton organization;GO:0003008,system process;GO:0051248,n…	GO:0044446,intracellular organelle part;GO:0005938,cell cortex;GO:0043209,myelin sheath;GO:0031982,vesicle;GO:0001726,ruffle;GO:0044422,organelle part;GO:0070062,extracellular vesicular exosome;GO:0044464,cell part;GO:0043232,intracellular non-membrane-bounded organelle;GO:0016528,sarcoplasm;GO:0043231,intracellular membrane-bounded organelle;GO:0030055,cell-substrate junction;GO:0005623,cell;GO:…	GO:0043169,cation binding;GO:0046872,metal ion binding;GO:0005515,protein binding;GO:0017022,myosin binding;GO:0019904,protein domain specific binding;GO:0005488,binding;GO:0008092,cytoskeletal protein binding;GO:0043167,ion binding;GO:0005509,calcium ion binding;GO:0003779,actin binding	ko04810,Regulation of actin cytoskeleton;ko04666,Fc gamma R-mediated phagocytosis
86	sp|P50991|TCPD_HUMAN	T-complex protein 1 subunit delta OS=Homo sapiens GN=CCT4 PE=1 SV=4		up	4.8972	2.15106e-05	reproductive process;reproduction;regulation of biological process;cellular component organization or biogenesis;positive regulation of biological process;multicellular organismal process;cellular process;biological regulation;metabolic process	extracellular region part;organelle;cell part;membrane-enclosed lumen;extracellular region;cell;macromolecular complex;organelle part	binding	Posttranslational modification, protein turnover, chaperones ;		GO:0065007,biological regulation;GO:0051338,regulation of transferase activity;GO:0032210,regulation of telomere maintenance via telomerase;GO:0034960,cellular biopolymer metabolic process;GO:0031326,regulation of cellular biosynthetic process;GO:0050821,protein stabilization;GO:0009891,positive regulation of biosynthetic process;GO:0043283,biopolymer metabolic process;GO:0043170,macromolecule me…	GO:0044446,intracellular organelle part;GO:0031981,nuclear lumen;GO:0031982,vesicle;GO:0044422,organelle part;GO:0043233,organelle lumen;GO:0070062,extracellular vesicular exosome;GO:0044464,cell part;GO:0005832,chaperonin-containing T-complex;GO:0005654,nucleoplasm;GO:0005815,microtubule organizing center;GO:0005813,centrosome;GO:0043232,intracellular non-membrane-bounded organelle;GO:0005929,ci…	GO:0032553,ribonucleotide binding;GO:0001883,purine nucleoside binding;GO:0032555,purine ribonucleotide binding;GO:0000166,nucleotide binding;GO:0005515,protein binding;GO:0005488,binding;GO:0005524,ATP binding;GO:0001882,nucleoside binding;GO:0030554,adenyl nucleotide binding;GO:0017076,purine nucleotide binding;GO:0032559,adenyl ribonucleotide binding;GO:0051082,unfolded protein binding
87	sp|P30041|PRDX6_HUMAN	Peroxiredoxin-6 OS=Homo sapiens GN=PRDX6 PE=1 SV=3		up	2.19615	7.75158e-07	response to stimulus;metabolic process;cellular process	extracellular region part;extracellular region;organelle;cell part;cell	binding;catalytic activity;antioxidant activity	Posttranslational modification, protein turnover, chaperones ;	Phenylalanine metabolism;Metabolic pathways;Microbial metabolism in diverse environments	GO:0033554,cellular response to stress;GO:0019637,organophosphate metabolic process;GO:0006950,response to stress;GO:0009395,phospholipid catabolic process;GO:0042221,response to chemical stimulus;GO:0006800,oxygen and reactive oxygen species metabolic process;GO:0044238,primary metabolic process;GO:0044237,cellular metabolic process;GO:0044242,cellular lipid catabolic process;GO:0016042,lipid ca…	GO:0043229,intracellular organelle;GO:0044444,cytoplasmic part;GO:0031982,vesicle;GO:0005764,lysosome;GO:0070062,extracellular vesicular exosome;GO:0044464,cell part;GO:0043230,extracellular organelle;GO:0043227,membrane-bounded organelle;GO:0044421,extracellular region part;GO:0005615,extracellular space;GO:0043231,intracellular membrane-bounded organelle;GO:0044424,intracellular part;GO:0005737…	GO:0005515,protein binding;GO:0003824,catalytic activity;GO:0004602,glutathione peroxidase activity;GO:0016788,hydrolase activity, acting on ester bonds;GO:0004623,phospholipase A2 activity;GO:0016209,antioxidant activity;GO:0019899,enzyme binding;GO:0016491,oxidoreductase activity;GO:0016298,lipase activity;GO:0031625,ubiquitin protein ligase binding;GO:0004601,peroxidase activity;GO:0004620,pho…	ko01120,Microbial metabolism in diverse environments;ko00360,Phenylalanine metabolism;ko01100,Metabolic pathways
88	sp|P01008|ANT3_HUMAN	Antithrombin-III OS=Homo sapiens GN=SERPINC1 PE=1 SV=1		up	2.5574	5.004e-11	response to stimulus;regulation of biological process;negative regulation of biological process;metabolic process;biological regulation;multicellular organismal process;cellular process	extracellular region part;extracellular region;organelle;cell part;cell	enzyme regulator activity;binding	Posttranslational modification, protein turnover, chaperones ;	Complement and coagulation cascades	GO:0065007,biological regulation;GO:0031667,response to nutrient levels;GO:0034960,cellular biopolymer metabolic process;GO:0032102,negative regulation of response to external stimulus;GO:0048583,regulation of response to stimulus;GO:0009605,response to external stimulus;GO:0031347,regulation of defense response;GO:0042221,response to chemical stimulus;GO:0080134,regulation of response to stress;…	GO:0005623,cell;GO:0031982,vesicle;GO:0043226,organelle;GO:0005886,plasma membrane;GO:0005576,extracellular region;GO:0070062,extracellular vesicular exosome;GO:0044464,cell part;GO:0043230,extracellular organelle;GO:0065010,extracellular membrane-bounded organelle;GO:0031988,membrane-bounded vesicle;GO:0043227,membrane-bounded organelle;GO:0016020,membrane;GO:0044421,extracellular region part	GO:0005515,protein binding;GO:0030247,polysaccharide binding;GO:0005488,binding;GO:0004867,serine-type endopeptidase inhibitor activity;GO:0019899,enzyme binding;GO:0002020,protease binding;GO:0008201,heparin binding;GO:0030234,enzyme regulator activity;GO:0004866,endopeptidase inhibitor activity;GO:0030414,peptidase inhibitor activity;GO:0004857,enzyme inhibitor activity;GO:0030246,carbohydrate …	ko04610,Complement and coagulation cascades
89	sp|P07437|TBB5_HUMAN	Tubulin beta chain OS=Homo sapiens GN=TUBB PE=1 SV=2		down	0.370997	0.0365544	immune system process;regulation of biological process;establishment of localization;cellular component organization or biogenesis;positive regulation of biological process;cellular process;cell killing;response to stimulus;localization;biological regulation;metabolic process;death	extracellular region part;organelle;cell part;membrane-enclosed lumen;extracellular region;cell;macromolecular complex;organelle part	structural molecule activity;binding;catalytic activity	Cytoskeleton ;	Phagosome;Gap junction;Pathogenic Escherichia coli infection	GO:0043067,regulation of programmed cell death;GO:0065007,biological regulation;GO:0010941,regulation of cell death;GO:0051094,positive regulation of developmental process;GO:0007051,spindle organization;GO:0050793,regulation of developmental process;GO:0012502,induction of programmed cell death;GO:0046907,intracellular transport;GO:0006950,response to stress;GO:0002228,natural killer cell mediat…	GO:0044446,intracellular organelle part;GO:0031967,organelle envelope;GO:0031982,vesicle;GO:0044422,organelle part;GO:0070062,extracellular vesicular exosome;GO:0044464,cell part;GO:0043232,intracellular non-membrane-bounded organelle;GO:0043231,intracellular membrane-bounded organelle;GO:0031974,membrane-enclosed lumen;GO:0005623,cell;GO:0005634,nucleus;GO:0012505,endomembrane system;GO:0044428,…	GO:0032553,ribonucleotide binding;GO:0017111,nucleoside-triphosphatase activity;GO:0032403,protein complex binding;GO:0005515,protein binding;GO:0003824,catalytic activity;GO:0019904,protein domain specific binding;GO:0003924,GTPase activity;GO:0019899,enzyme binding;GO:0032794,GTPase activating protein binding;GO:0031625,ubiquitin protein ligase binding;GO:0016817,hydrolase activity, acting on a…	ko04540,Gap junction;ko05130,Pathogenic Escherichia coli infection;ko04145,Phagosome
90	sp|P46940|IQGA1_HUMAN	Ras GTPase-activating-like protein IQGAP1 OS=Homo sapiens GN=IQGAP1 PE=1 SV=1		down	0.627725	0.000296304	regulation of biological process;establishment of localization;developmental process;multicellular organismal process;cellular process;response to stimulus;signaling;negative regulation of biological process;localization;biological regulation;metabolic process	extracellular region part;extracellular region;organelle;macromolecular complex;cell part;cell;organelle part	enzyme regulator activity;binding	Cell cycle control, cell division, chromosome partitioning ; Signal transduction mechanisms ;	Adherens junction;Regulation of actin cytoskeleton	GO:0065007,biological regulation;GO:0007173,epidermal growth factor receptor signaling pathway;GO:0045936,negative regulation of phosphate metabolic process;GO:0007167,enzyme linked receptor protein signaling pathway;GO:0035303,regulation of dephosphorylation;GO:0060341,regulation of cellular localization;GO:0008543,fibroblast growth factor receptor signaling pathway;GO:0015980,energy derivation …	GO:0044446,intracellular organelle part;GO:0031982,vesicle;GO:0001726,ruffle;GO:0030496,midbody;GO:0044422,organelle part;GO:0070062,extracellular vesicular exosome;GO:0044464,cell part;GO:0043232,intracellular non-membrane-bounded organelle;GO:0030055,cell-substrate junction;GO:0005623,cell;GO:0005912,adherens junction;GO:0044425,membrane part;GO:0030424,axon;GO:0005576,extracellular region;GO:0…	GO:0043169,cation binding;GO:0019901,protein kinase binding;GO:0008289,lipid binding;GO:0005515,protein binding;GO:0043539,protein serine/threonine kinase activator activity;GO:0005096,GTPase activator activity;GO:0005543,phospholipid binding;GO:0004857,enzyme inhibitor activity;GO:0030295,protein kinase activator activity;GO:0017048,Rho GTPase binding;GO:0031267,small GTPase binding;GO:0035091,p…	ko04520,Adherens junction;ko04810,Regulation of actin cytoskeleton
91	sp|P13645|K1C10_HUMAN	Keratin, type I cytoskeletal 10 OS=Homo sapiens GN=KRT10 PE=1 SV=6		down	0.24384	2.75788e-06	response to stimulus;developmental process;multicellular organismal process;cellular process	extracellular region part;extracellular region;organelle;macromolecular complex;cell part;cell;organelle part	structural molecule activity		Staphylococcus aureus infection;Pathogenic Escherichia coli infection	GO:0009987,cellular process;GO:0048869,cellular developmental process;GO:0032502,developmental process;GO:0030154,cell differentiation	GO:0044446,intracellular organelle part;GO:0043229,intracellular organelle;GO:0031982,vesicle;GO:0044422,organelle part;GO:0070062,extracellular vesicular exosome;GO:0044464,cell part;GO:0043230,extracellular organelle;GO:0045111,intermediate filament cytoskeleton;GO:0043227,membrane-bounded organelle;GO:0043232,intracellular non-membrane-bounded organelle;GO:0044421,extracellular region part;GO:…	GO:0005198,structural molecule activity	ko05150,Staphylococcus aureus infection;ko05130,Pathogenic Escherichia coli infection
92	sp|P05546|HEP2_HUMAN	Heparin cofactor 2 OS=Homo sapiens GN=SERPIND1 PE=1 SV=3		down	0.127304	1.21856e-10	response to stimulus;regulation of biological process;locomotion;metabolic process;biological regulation;multicellular organismal process;cellular process	extracellular region part;extracellular region;organelle	enzyme regulator activity;binding	Posttranslational modification, protein turnover, chaperones ;	Complement and coagulation cascades	GO:0065007,biological regulation;GO:0009605,response to external stimulus;GO:0006950,response to stress;GO:0042221,response to chemical stimulus;GO:0052548,regulation of endopeptidase activity;GO:0043086,negative regulation of catalytic activity;GO:0065009,regulation of molecular function;GO:0007596,blood coagulation;GO:0009611,response to wounding;GO:0044092,negative regulation of molecular func…	GO:0005615,extracellular space;GO:0031982,vesicle;GO:0043226,organelle;GO:0005576,extracellular region;GO:0070062,extracellular vesicular exosome;GO:0043230,extracellular organelle;GO:0065010,extracellular membrane-bounded organelle;GO:0031988,membrane-bounded vesicle;GO:0043227,membrane-bounded organelle;GO:0044421,extracellular region part	GO:0030247,polysaccharide binding;GO:0005488,binding;GO:0004867,serine-type endopeptidase inhibitor activity;GO:0008201,heparin binding;GO:0030234,enzyme regulator activity;GO:0004866,endopeptidase inhibitor activity;GO:0030414,peptidase inhibitor activity;GO:0004857,enzyme inhibitor activity;GO:0030246,carbohydrate binding;GO:0001871,pattern binding;GO:0005539,glycosaminoglycan binding	ko04610,Complement and coagulation cascades
93	sp|Q12805|FBLN3_HUMAN	EGF-containing fibulin-like extracellular matrix protein 1 OS=Homo sapiens GN=EFEMP1 PE=1 SV=2		down	0.263886	1.69312e-07	regulation of biological process;cellular component organization or biogenesis;positive regulation of biological process;developmental process;multicellular organismal process;cellular process;cell proliferation;response to stimulus;signaling;negative regulation of biological process;biological regulation;metabolic process	extracellular region part;extracellular region;organelle;cell part;cell	molecular transducer activity;binding;catalytic activity		TGF-beta signaling pathway	GO:0065007,biological regulation;GO:0034960,cellular biopolymer metabolic process;GO:0050793,regulation of developmental process;GO:0007167,enzyme linked receptor protein signaling pathway;GO:0048731,system development;GO:0031326,regulation of cellular biosynthetic process;GO:0051239,regulation of multicellular organismal process;GO:0007154,cell communication;GO:0043283,biopolymer metabolic proce…	GO:0031982,vesicle;GO:0070062,extracellular vesicular exosome;GO:0044464,cell part;GO:0043230,extracellular organelle;GO:0044420,extracellular matrix part;GO:0043227,membrane-bounded organelle;GO:0044421,extracellular region part;GO:0005615,extracellular space;GO:0044424,intracellular part;GO:0005737,cytoplasm;GO:0005578,proteinaceous extracellular matrix;GO:0005623,cell;GO:0043226,organelle;GO:0…	GO:0004672,protein kinase activity;GO:0043169,cation binding;GO:0004872,receptor activity;GO:0016773,phosphotransferase activity, alcohol group as acceptor;GO:0005515,protein binding;GO:0003824,catalytic activity;GO:0019199,transmembrane receptor protein kinase activity;GO:0043167,ion binding;GO:0060089,molecular transducer activity;GO:0004871,signal transducer activity;GO:0004888,transmembrane r…	ko04350,TGF-beta signaling pathway
94	sp|Q96IY4|CBPB2_HUMAN	Carboxypeptidase B2 OS=Homo sapiens GN=CPB2 PE=1 SV=2		down	0.252268	1.93035e-06	regulation of biological process;establishment of localization;cellular component organization or biogenesis;positive regulation of biological process;developmental process;multicellular organismal process;cellular process;cell proliferation;response to stimulus;negative regulation of biological process;localization;biological regulation;metabolic process	extracellular region part;extracellular region;organelle;cell	binding;catalytic activity	Amino acid transport and metabolism ;	Pancreatic secretion;Complement and coagulation cascades;Protein digestion and absorption	GO:0065007,biological regulation;GO:0010757,negative regulation of plasminogen activation;GO:0060255,regulation of macromolecule metabolic process;GO:0051918,negative regulation of fibrinolysis;GO:0048523,negative regulation of cellular process;GO:0006950,response to stress;GO:0042221,response to chemical stimulus;GO:0031400,negative regulation of protein modification process;GO:0019222,regulatio…	GO:0005615,extracellular space;GO:0005623,cell;GO:0031982,vesicle;GO:0043226,organelle;GO:0005576,extracellular region;GO:0070062,extracellular vesicular exosome;GO:0043230,extracellular organelle;GO:0065010,extracellular membrane-bounded organelle;GO:0031988,membrane-bounded vesicle;GO:0043227,membrane-bounded organelle;GO:0044421,extracellular region part	GO:0043169,cation binding;GO:0046872,metal ion binding;GO:0008233,peptidase activity;GO:0070011,peptidase activity, acting on L-amino acid peptides;GO:0003824,catalytic activity;GO:0004180,carboxypeptidase activity;GO:0005488,binding;GO:0046914,transition metal ion binding;GO:0008237,metallopeptidase activity;GO:0043167,ion binding;GO:0008270,zinc ion binding;GO:0008235,metalloexopeptidase activi…	ko04972,Pancreatic secretion;ko04974,Protein digestion and absorption;ko04610,Complement and coagulation cascades
96	sp|Q96PD5|PGRP2_HUMAN	N-acetylmuramoyl-L-alanine amidase OS=Homo sapiens GN=PGLYRP2 PE=1 SV=1		down	0.129879	5.11926e-07	immune system process;regulation of biological process;multi-organism process;positive regulation of biological process;developmental process;multicellular organismal process;cellular process;response to stimulus;growth;signaling;negative regulation of biological process;biological regulation;metabolic process	extracellular region part;extracellular region;organelle;cell part;cell	molecular transducer activity;binding;catalytic activity	Cell wall/membrane/envelope biogenesis ;		GO:0065007,biological regulation;GO:0031349,positive regulation of defense response;GO:0032689,negative regulation of interferon-gamma production;GO:0009617,response to bacterium;GO:0050793,regulation of developmental process;GO:0002218,activation of innate immune response;GO:0009605,response to external stimulus;GO:0031347,regulation of defense response;GO:0050866,negative regulation of cell act…	GO:0005623,cell;GO:0031982,vesicle;GO:0043226,organelle;GO:0005622,intracellular;GO:0005576,extracellular region;GO:0070062,extracellular vesicular exosome;GO:0044464,cell part;GO:0043230,extracellular organelle;GO:0065010,extracellular membrane-bounded organelle;GO:0031988,membrane-bounded vesicle;GO:0043227,membrane-bounded organelle;GO:0016020,membrane;GO:0044421,extracellular region part	GO:0043169,cation binding;GO:0004872,receptor activity;GO:0003824,catalytic activity;GO:0030247,polysaccharide binding;GO:0046914,transition metal ion binding;GO:0043167,ion binding;GO:0060089,molecular transducer activity;GO:0004871,signal transducer activity;GO:0016810,hydrolase activity, acting on carbon-nitrogen (but not peptide) bonds;GO:0001871,pattern binding;GO:0005539,glycosaminoglycan b…
97	sp|O75636|FCN3_HUMAN	Ficolin-3 OS=Homo sapiens GN=FCN3 PE=1 SV=2		down	0.381917	0.000158939	reproduction;multi-organism process;positive regulation of biological process;multicellular organismal process;cellular process;viral reproduction;negative regulation of biological process;biological regulation;metabolic process;immune system process;reproductive process;regulation of biological process;cellular component organization or biogenesis;establishment of localization;response to stimul…	extracellular region part;extracellular region	binding			GO:0065007,biological regulation;GO:0048583,regulation of response to stimulus;GO:0009605,response to external stimulus;GO:0006950,response to stress;GO:0048584,positive regulation of response to stimulus;GO:0044238,primary metabolic process;GO:0009607,response to biotic stimulus;GO:0002252,immune effector process;GO:0009615,response to virus;GO:0048525,negative regulation of viral reproduction;G…	GO:0005576,extracellular region;GO:0005581,collagen;GO:0005578,proteinaceous extracellular matrix;GO:0044420,extracellular matrix part;GO:0031012,extracellular matrix;GO:0044421,extracellular region part	GO:0043169,cation binding;GO:0043167,ion binding;GO:0046872,metal ion binding;GO:0003823,antigen binding;GO:0005515,protein binding;GO:0030246,carbohydrate binding;GO:0005488,binding
98	sp|P52790|HXK3_HUMAN	Hexokinase-3 OS=Homo sapiens GN=HK3 PE=1 SV=2		down	0.475871	7.75003e-06	establishment of localization;localization;metabolic process;biological regulation;cellular process	organelle;cell part;cell	binding;catalytic activity	Carbohydrate transport and metabolism ;	Glycolysis / Gluconeogenesis;Starch and sucrose metabolism;Carbohydrate digestion and absorption;Metabolic pathways;Fructose and mannose metabolism;Microbial metabolism in diverse environments;Insulin signaling pathway;Butirosin and neomycin biosynthesis;Amino sugar and nucleotide sugar metabolism;Type II diabetes mellitus;Galactose metabolism	GO:0065007,biological regulation;GO:0005996,monosaccharide metabolic process;GO:0048878,chemical homeostasis;GO:0019318,hexose metabolic process;GO:0044238,primary metabolic process;GO:0006006,glucose metabolic process;GO:0019725,cellular homeostasis;GO:0044262,cellular carbohydrate metabolic process;GO:0016310,phosphorylation;GO:0044237,cellular metabolic process;GO:0033500,carbohydrate homeosta…	GO:0043229,intracellular organelle;GO:0043231,intracellular membrane-bounded organelle;GO:0044424,intracellular part;GO:0044444,cytoplasmic part;GO:0005739,mitochondrion;GO:0005737,cytoplasm;GO:0005623,cell;GO:0005829,cytosol;GO:0043226,organelle;GO:0005622,intracellular;GO:0044464,cell part;GO:0043227,membrane-bounded organelle	GO:0032553,ribonucleotide binding;GO:0001883,purine nucleoside binding;GO:0048029,monosaccharide binding;GO:0016773,phosphotransferase activity, alcohol group as acceptor;GO:0003824,catalytic activity;GO:0032559,adenyl ribonucleotide binding;GO:0016301,kinase activity;GO:0032555,purine ribonucleotide binding;GO:0016772,transferase activity, transferring phosphorus-containing groups;GO:0000166,nuc…	ko00051,Fructose and mannose metabolism;ko01120,Microbial metabolism in diverse environments;ko04930,Type II diabetes mellitus;ko00500,Starch and sucrose metabolism;ko01100,Metabolic pathways;ko00010,Glycolysis / Gluconeogenesis;ko00052,Galactose metabolism;ko04973,Carbohydrate digestion and absorption;ko00520,Amino sugar and nucleotide sugar metabolism;ko00524,Butirosin and neomycin biosynthesis…
99	sp|P02656|APOC3_HUMAN	Apolipoprotein C-III OS=Homo sapiens GN=APOC3 PE=1 SV=1		down	0.119495	7.62296e-07	regulation of biological process;establishment of localization;cellular component organization or biogenesis;positive regulation of biological process;multicellular organismal process;cellular process;response to stimulus;signaling;negative regulation of biological process;localization;biological regulation;metabolic process	extracellular region part;extracellular region;organelle;macromolecular complex;cell part;cell	enzyme regulator activity;binding		PPAR signaling pathway	GO:0009894,regulation of catabolic process;GO:0006641,triglyceride metabolic process;GO:0034014,response to triglyceride;GO:0042221,response to chemical stimulus;GO:0034379,very-low-density lipoprotein particle assembly;GO:0009416,response to light stimulus;GO:0031326,regulation of cellular biosynthetic process;GO:0009892,negative regulation of metabolic process;GO:0051056,regulation of small GTP…	GO:0043229,intracellular organelle;GO:0044444,cytoplasmic part;GO:0034366,spherical high-density lipoprotein particle;GO:0005768,endosome;GO:0032994,protein-lipid complex;GO:0034361,very-low-density lipoprotein particle;GO:0031982,vesicle;GO:0070062,extracellular vesicular exosome;GO:0044464,cell part;GO:0043230,extracellular organelle;GO:0043227,membrane-bounded organelle;GO:0034385,triglyceride…	GO:0032934,sterol binding;GO:0070653,high-density lipoprotein receptor binding;GO:0015485,cholesterol binding;GO:0008289,lipid binding;GO:0005515,protein binding;GO:0005488,binding;GO:0005543,phospholipid binding;GO:0070325,lipoprotein receptor binding;GO:0055102,lipase inhibitor activity;GO:0005496,steroid binding;GO:0005102,receptor binding;GO:0030234,enzyme regulator activity;GO:0004857,enzyme…	ko03320,PPAR signaling pathway
100	sp|P21980|TGM2_HUMAN	Protein-glutamine gamma-glutamyltransferase 2 OS=Homo sapiens GN=TGM2 PE=1 SV=2		up	12.6631	5.79199e-07	regulation of biological process;establishment of localization;cellular component organization or biogenesis;positive regulation of biological process;developmental process;multicellular organismal process;cellular process;response to stimulus;biological adhesion;signaling;localization;biological regulation;metabolic process;death	extracellular region part;extracellular region;organelle;cell part;cell	binding;catalytic activity		Huntington's disease	GO:0065007,biological regulation;GO:0050801,ion homeostasis;GO:0010517,regulation of phospholipase activity;GO:0034960,cellular biopolymer metabolic process;GO:0050793,regulation of developmental process;GO:0048731,system development;GO:0007200,activation of phospholipase C activity by G-protein coupled receptor protein signaling pathway coupled to IP3 second messenger;GO:0018149,peptide cross-li…	GO:0031982,vesicle;GO:0070062,extracellular vesicular exosome;GO:0044464,cell part;GO:0043231,intracellular membrane-bounded organelle;GO:0030055,cell-substrate junction;GO:0005739,mitochondrion;GO:0005623,cell;GO:0005912,adherens junction;GO:0044425,membrane part;GO:0005576,extracellular region;GO:0065010,extracellular membrane-bounded organelle;GO:0031224,intrinsic to membrane;GO:0031988,membra…	GO:0043169,cation binding;GO:0046872,metal ion binding;GO:0003810,protein-glutamine gamma-glutamyltransferase activity;GO:0016755,transferase activity, transferring amino-acyl groups;GO:0005515,protein binding;GO:0003824,catalytic activity;GO:0005488,binding;GO:0043167,ion binding;GO:0016740,transferase activity;GO:0016746,transferase activity, transferring acyl groups	ko05016,Huntington's disease
102	sp|P54920|SNAA_HUMAN	Alpha-soluble NSF attachment protein OS=Homo sapiens GN=NAPA PE=1 SV=3		up	4.93913	3.36784e-07	regulation of biological process;establishment of localization;cellular component organization or biogenesis;developmental process;multicellular organismal process;cellular process;signaling;localization;biological regulation;metabolic process	synapse part;extracellular region part;organelle;cell part;extracellular region;synapse;cell;macromolecular complex;organelle part	binding			GO:0006900,membrane budding;GO:0007268,synaptic transmission;GO:0065007,biological regulation;GO:0006891,intra-Golgi vesicle-mediated transport;GO:0034960,cellular biopolymer metabolic process;GO:0048194,Golgi vesicle budding;GO:0007267,cell-cell signaling;GO:0060341,regulation of cellular localization;GO:0048731,system development;GO:0051239,regulation of multicellular organismal process;GO:0051…	GO:0044446,intracellular organelle part;GO:0044431,Golgi apparatus part;GO:0000139,Golgi membrane;GO:0043209,myelin sheath;GO:0031982,vesicle;GO:0044422,organelle part;GO:0043195,terminal button;GO:0070062,extracellular vesicular exosome;GO:0044464,cell part;GO:0044463,cell projection part;GO:0005794,Golgi apparatus;GO:0043231,intracellular membrane-bounded organelle;GO:0033267,axon part;GO:00056…	GO:0019905,syntaxin binding;GO:0000149,SNARE binding;GO:0005515,protein binding;GO:0005488,binding
103	sp|P13489|RINI_HUMAN	Ribonuclease inhibitor OS=Homo sapiens GN=RNH1 PE=1 SV=2		up	2.2463	0.00571438	regulation of biological process;developmental process;metabolic process;biological regulation;multicellular organismal process;cellular process	extracellular region part;organelle;cell part;membrane-enclosed lumen;extracellular region;cell;macromolecular complex;organelle part	enzyme regulator activity;binding		NOD-like receptor signaling pathway	GO:0065007,biological regulation;GO:0022603,regulation of anatomical structure morphogenesis;GO:0034960,cellular biopolymer metabolic process;GO:0050793,regulation of developmental process;GO:0050790,regulation of catalytic activity;GO:0009057,macromolecule catabolic process;GO:0043285,biopolymer catabolic process;GO:0044238,primary metabolic process;GO:0034962,cellular biopolymer catabolic proce…	GO:0044446,intracellular organelle part;GO:0043229,intracellular organelle;GO:0031981,nuclear lumen;GO:0031982,vesicle;GO:0044422,organelle part;GO:0043233,organelle lumen;GO:0070062,extracellular vesicular exosome;GO:0044464,cell part;GO:0043230,extracellular organelle;GO:0005654,nucleoplasm;GO:0032311,angiogenin-PRI complex;GO:0043227,membrane-bounded organelle;GO:0044421,extracellular region p…	GO:0005515,protein binding;GO:0030234,enzyme regulator activity;GO:0004857,enzyme inhibitor activity;GO:0005488,binding	ko04621,NOD-like receptor signaling pathway
104	sp|Q07954|LRP1_HUMAN	Prolow-density lipoprotein receptor-related protein 1 OS=Homo sapiens GN=LRP1 PE=1 SV=2		down	0.55189	3.21253e-07	regulation of biological process;establishment of localization;cellular component organization or biogenesis;positive regulation of biological process;developmental process;multicellular organismal process;cellular process;cell proliferation;response to stimulus;signaling;negative regulation of biological process;localization;locomotion;metabolic process;biological regulation;death	organelle;macromolecular complex;cell part;cell;organelle part;membrane-enclosed lumen	molecular transducer activity;transporter activity;binding		Alzheimer's disease;Malaria	GO:0051338,regulation of transferase activity;GO:0048731,system development;GO:0009416,response to light stimulus;GO:0032370,positive regulation of lipid transport;GO:0051239,regulation of multicellular organismal process;GO:0016044,membrane organization;GO:0022008,neurogenesis;GO:0021537,telencephalon development;GO:0040012,regulation of locomotion;GO:0019220,regulation of phosphate metabolic pr…	GO:0005765,lysosomal membrane;GO:0044446,intracellular organelle part;GO:0030136,clathrin-coated vesicle;GO:0031981,nuclear lumen;GO:0031982,vesicle;GO:0005764,lysosome;GO:0044422,organelle part;GO:0043233,organelle lumen;GO:0044464,cell part;GO:0005905,coated pit;GO:0043232,intracellular non-membrane-bounded organelle;GO:0043231,intracellular membrane-bounded organelle;GO:0030055,cell-substrate …	GO:0043169,cation binding;GO:0004872,receptor activity;GO:0032403,protein complex binding;GO:0005515,protein binding;GO:0043167,ion binding;GO:0060089,molecular transducer activity;GO:0004871,signal transducer activity;GO:0019899,enzyme binding;GO:0070325,lipoprotein receptor binding;GO:0046872,metal ion binding;GO:0034185,apolipoprotein binding;GO:0005488,binding;GO:0008565,protein transporter a…	ko05010,Alzheimer's disease;ko05144,Malaria
105	sp|P07358|CO8B_HUMAN	Complement component C8 beta chain OS=Homo sapiens GN=C8B PE=1 SV=3		down	0.661007	0.00122083	immune system process;regulation of biological process;positive regulation of biological process;cellular process;response to stimulus;biological regulation;metabolic process;death	extracellular region part;extracellular region;organelle;macromolecular complex;cell part;cell	binding		Complement and coagulation cascades;Systemic lupus erythematosus;Prion diseases;Amoebiasis	GO:0065007,biological regulation;GO:0009894,regulation of catabolic process;GO:0002673,regulation of acute inflammatory response;GO:0009605,response to external stimulus;GO:0031347,regulation of defense response;GO:0006950,response to stress;GO:0048584,positive regulation of response to stimulus;GO:0002252,immune effector process;GO:0030449,regulation of complement activation;GO:0043283,biopolyme…	GO:0031982,vesicle;GO:0070062,extracellular vesicular exosome;GO:0044464,cell part;GO:0043230,extracellular organelle;GO:0016021,integral to membrane;GO:0043227,membrane-bounded organelle;GO:0044421,extracellular region part;GO:0005615,extracellular space;GO:0043234,protein complex;GO:0005623,cell;GO:0032991,macromolecular complex;GO:0044425,membrane part;GO:0043226,organelle;GO:0005579,membrane …	GO:0032403,protein complex binding;GO:0005515,protein binding;GO:0005488,binding	ko05322,Systemic lupus erythematosus;ko05020,Prion diseases;ko05146,Amoebiasis;ko04610,Complement and coagulation cascades
106	sp|P02741|CRP_HUMAN	C-reactive protein OS=Homo sapiens GN=CRP PE=1 SV=1		up	1.76811	5.75806e-07	immune system process;regulation of biological process;multi-organism process;establishment of localization;cellular component organization or biogenesis;positive regulation of biological process;developmental process;multicellular organismal process;cellular process;response to stimulus;negative regulation of biological process;localization;biological regulation;metabolic process	extracellular region part;extracellular region;organelle	binding		Pancreatic secretion;Proximal tubule bicarbonate reclamation;Gastric acid secretion;Collecting duct acid secretion;Nitrogen metabolism	GO:0065007,biological regulation;GO:0010628,positive regulation of gene expression;GO:0009617,response to bacterium;GO:0050793,regulation of developmental process;GO:0009605,response to external stimulus;GO:0006950,response to stress;GO:0009607,response to biotic stimulus;GO:0002252,immune effector process;GO:0051239,regulation of multicellular organismal process;GO:0016044,membrane organization;…	GO:0005615,extracellular space;GO:0031982,vesicle;GO:0043226,organelle;GO:0005576,extracellular region;GO:0070062,extracellular vesicular exosome;GO:0043230,extracellular organelle;GO:0065010,extracellular membrane-bounded organelle;GO:0031988,membrane-bounded vesicle;GO:0043227,membrane-bounded organelle;GO:0044421,extracellular region part	GO:0043169,cation binding;GO:0008034,lipoprotein binding;GO:0005515,protein binding;GO:0050997,quaternary ammonium group binding;GO:0043167,ion binding;GO:0043178,alcohol binding;GO:0070325,lipoprotein receptor binding;GO:0001848,complement binding;GO:0043176,amine binding;GO:0030169,low-density lipoprotein binding;GO:0046872,metal ion binding;GO:0001846,opsonin binding;GO:0005488,binding;GO:0050…	ko04972,Pancreatic secretion;ko04964,Proximal tubule bicarbonate reclamation;ko04966,Collecting duct acid secretion;ko00910,Nitrogen metabolism;ko04971,Gastric acid secretion
107	sp|P02654|APOC1_HUMAN	Apolipoprotein C-I OS=Homo sapiens GN=APOC1 PE=1 SV=1		down	0.394014	0.00106989	regulation of biological process;establishment of localization;cellular component organization or biogenesis;positive regulation of biological process;multicellular organismal process;cellular process;negative regulation of biological process;localization;biological regulation;metabolic process	extracellular region part;extracellular region;organelle;macromolecular complex;cell part;cell	enzyme regulator activity;binding		Alzheimer's disease	GO:0065007,biological regulation;GO:0009894,regulation of catabolic process;GO:0006641,triglyceride metabolic process;GO:0034379,very-low-density lipoprotein particle assembly;GO:0031326,regulation of cellular biosynthetic process;GO:0051172,negative regulation of nitrogen compound metabolic process;GO:0031324,negative regulation of cellular metabolic process;GO:0009891,positive regulation of bio…	GO:0043229,intracellular organelle;GO:0044444,cytoplasmic part;GO:0005783,endoplasmic reticulum;GO:0032994,protein-lipid complex;GO:0034361,very-low-density lipoprotein particle;GO:0031982,vesicle;GO:0070062,extracellular vesicular exosome;GO:0044464,cell part;GO:0043230,extracellular organelle;GO:0043227,membrane-bounded organelle;GO:0034385,triglyceride-rich lipoprotein particle;GO:0044421,extr…	GO:0043169,cation binding;GO:0033293,monocarboxylic acid binding;GO:0031210,phosphatidylcholine binding;GO:0008289,lipid binding;GO:0005504,fatty acid binding;GO:0005488,binding;GO:0060228,phosphatidylcholine-sterol O-acyltransferase activator activity;GO:0050997,quaternary ammonium group binding;GO:0043167,ion binding;GO:0005543,phospholipid binding;GO:0043178,alcohol binding;GO:0055102,lipase i…	ko05010,Alzheimer's disease
108	sp|P62258|1433E_HUMAN	14-3-3 protein epsilon OS=Homo sapiens GN=YWHAE PE=1 SV=1		up	3.88589	0.000947763	regulation of biological process;establishment of localization;developmental process;multicellular organismal process;cellular process;response to stimulus;signaling;viral reproduction;negative regulation of biological process;localization;locomotion;biological regulation;metabolic process;death	extracellular region part;extracellular region;organelle;macromolecular complex;cell part;cell;organelle part	binding;channel regulator activity;catalytic activity	Signal transduction mechanisms ;	Cell cycle;Neurotrophin signaling pathway;Oocyte meiosis;Pathogenic Escherichia coli infection	GO:0065007,biological regulation;GO:0016477,cell migration;GO:0050801,ion homeostasis;GO:0034960,cellular biopolymer metabolic process;GO:0048870,cell motility;GO:0050793,regulation of developmental process;GO:0007167,enzyme linked receptor protein signaling pathway;GO:0021987,cerebral cortex development;GO:0048731,system development;GO:0052548,regulation of endopeptidase activity;GO:0019725,cell…	GO:0044446,intracellular organelle part;GO:0031982,vesicle;GO:0005875,microtubule associated complex;GO:0044422,organelle part;GO:0070062,extracellular vesicular exosome;GO:0044464,cell part;GO:0043232,intracellular non-membrane-bounded organelle;GO:0043231,intracellular membrane-bounded organelle;GO:0030055,cell-substrate junction;GO:0005739,mitochondrion;GO:0005623,cell;GO:0005912,adherens junc…	GO:0016597,amino acid binding;GO:0005515,protein binding;GO:0015457,auxiliary transport protein activity;GO:0003824,catalytic activity;GO:0051219,phosphoprotein binding;GO:0019904,protein domain specific binding;GO:0045309,protein phosphorylated amino acid binding;GO:0019899,enzyme binding;GO:0016491,oxidoreductase activity;GO:0031625,ubiquitin protein ligase binding;GO:0043176,amine binding;GO:0…	ko04114,Oocyte meiosis;ko04722,Neurotrophin signaling pathway;ko05130,Pathogenic Escherichia coli infection;ko04110,Cell cycle
109	sp|P60891|PRPS1_HUMAN	Ribose-phosphate pyrophosphokinase 1 OS=Homo sapiens GN=PRPS1 PE=1 SV=2		up	5.99141	1.13135e-06	developmental process;metabolic process;multicellular organismal process;cellular process	cell part;cell	binding;catalytic activity	Nucleotide transport and metabolism ; Amino acid transport and metabolism ;	Metabolic pathways;Microbial metabolism in diverse environments;Pentose phosphate pathway;Purine metabolism	GO:0046033,AMP metabolic process;GO:0042440,pigment metabolic process;GO:0048731,system development;GO:0046483,heterocycle metabolic process;GO:0009150,purine ribonucleotide metabolic process;GO:0034654,nucleobase, nucleoside, nucleotide and nucleic acid biosynthetic process;GO:0009167,purine ribonucleoside monophosphate metabolic process;GO:0009168,purine ribonucleoside monophosphate biosyntheti…	GO:0044424,intracellular part;GO:0044444,cytoplasmic part;GO:0044464,cell part;GO:0005737,cytoplasm;GO:0005623,cell;GO:0005829,cytosol;GO:0005622,intracellular	GO:0032553,ribonucleotide binding;GO:0043169,cation binding;GO:0042803,protein homodimerization activity;GO:0001883,purine nucleoside binding;GO:0005515,protein binding;GO:0003824,catalytic activity;GO:0043167,ion binding;GO:0032559,adenyl ribonucleotide binding;GO:0032561,guanyl ribonucleotide binding;GO:0016301,kinase activity;GO:0046872,metal ion binding;GO:0032555,purine ribonucleotide bindin…	ko01120,Microbial metabolism in diverse environments;ko00030,Pentose phosphate pathway;ko01100,Metabolic pathways;ko00230,Purine metabolism
110	sp|P03952|KLKB1_HUMAN	Plasma kallikrein OS=Homo sapiens GN=KLKB1 PE=1 SV=1		down	0.266421	6.65403e-05	response to stimulus;regulation of biological process;cellular component organization or biogenesis;positive regulation of biological process;negative regulation of biological process;metabolic process;biological regulation;multicellular organismal process;cellular process	extracellular region part;extracellular region;organelle;cell part;cell	binding;catalytic activity	Posttranslational modification, protein turnover, chaperones ;	Complement and coagulation cascades	GO:0065007,biological regulation;GO:0009894,regulation of catabolic process;GO:0002673,regulation of acute inflammatory response;GO:0009605,response to external stimulus;GO:0051919,positive regulation of fibrinolysis;GO:0031347,regulation of defense response;GO:0006950,response to stress;GO:0043283,biopolymer metabolic process;GO:0042176,regulation of protein catabolic process;GO:0043170,macromol…	GO:0005615,extracellular space;GO:0005623,cell;GO:0031982,vesicle;GO:0043226,organelle;GO:0005886,plasma membrane;GO:0005576,extracellular region;GO:0070062,extracellular vesicular exosome;GO:0044464,cell part;GO:0043230,extracellular organelle;GO:0065010,extracellular membrane-bounded organelle;GO:0031988,membrane-bounded vesicle;GO:0043227,membrane-bounded organelle;GO:0016020,membrane;GO:00444…	GO:0042803,protein homodimerization activity;GO:0008233,peptidase activity;GO:0042802,identical protein binding;GO:0017171,serine hydrolase activity;GO:0070011,peptidase activity, acting on L-amino acid peptides;GO:0005515,protein binding;GO:0003824,catalytic activity;GO:0005488,binding;GO:0046983,protein dimerization activity;GO:0008236,serine-type peptidase activity;GO:0004175,endopeptidase act…	ko04610,Complement and coagulation cascades
111	sp|P04070|PROC_HUMAN	Vitamin K-dependent protein C OS=Homo sapiens GN=PROC PE=1 SV=1		down	0.239035	2.7078e-08	immune system process;regulation of biological process;establishment of localization;multicellular organismal process;cellular process;response to stimulus;negative regulation of biological process;localization;locomotion;biological regulation;metabolic process;death	extracellular region part;extracellular region;organelle;cell part;cell;organelle part;membrane-enclosed lumen	binding;catalytic activity	Posttranslational modification, protein turnover, chaperones ;	Complement and coagulation cascades	GO:0065007,biological regulation;GO:0016477,cell migration;GO:0034960,cellular biopolymer metabolic process;GO:0048870,cell motility;GO:0050793,regulation of developmental process;GO:0031347,regulation of defense response;GO:0051239,regulation of multicellular organismal process;GO:0043283,biopolymer metabolic process;GO:0043069,negative regulation of programmed cell death;GO:0060548,negative reg…	GO:0044446,intracellular organelle part;GO:0043229,intracellular organelle;GO:0044444,cytoplasmic part;GO:0005783,endoplasmic reticulum;GO:0044431,Golgi apparatus part;GO:0044422,organelle part;GO:0043233,organelle lumen;GO:0005788,endoplasmic reticulum lumen;GO:0044464,cell part;GO:0005794,Golgi apparatus;GO:0043227,membrane-bounded organelle;GO:0005796,Golgi lumen;GO:0044421,extracellular regio…	GO:0043169,cation binding;GO:0046872,metal ion binding;GO:0008233,peptidase activity;GO:0017171,serine hydrolase activity;GO:0070011,peptidase activity, acting on L-amino acid peptides;GO:0005515,protein binding;GO:0003824,catalytic activity;GO:0005488,binding;GO:0043167,ion binding;GO:0005509,calcium ion binding;GO:0008236,serine-type peptidase activity;GO:0016787,hydrolase activity;GO:0004175,e…	ko04610,Complement and coagulation cascades
114	sp|P17987|TCPA_HUMAN	T-complex protein 1 subunit alpha OS=Homo sapiens GN=TCP1 PE=1 SV=1		up	3.03781	7.74237e-05	reproductive process;reproduction;regulation of biological process;multi-organism process;establishment of localization;cellular component organization or biogenesis;positive regulation of biological process;multicellular organismal process;cellular process;localization;biological regulation;metabolic process;death	extracellular region part;organelle;cell part;membrane-enclosed lumen;extracellular region;cell;macromolecular complex;organelle part	binding	Posttranslational modification, protein turnover, chaperones ;		GO:0065007,biological regulation;GO:0051338,regulation of transferase activity;GO:0032210,regulation of telomere maintenance via telomerase;GO:0034960,cellular biopolymer metabolic process;GO:0031326,regulation of cellular biosynthetic process;GO:0050821,protein stabilization;GO:0009891,positive regulation of biosynthetic process;GO:0043283,biopolymer metabolic process;GO:0043170,macromolecule me…	GO:0044446,intracellular organelle part;GO:0043209,myelin sheath;GO:0031982,vesicle;GO:0044422,organelle part;GO:0070062,extracellular vesicular exosome;GO:0044464,cell part;GO:0005832,chaperonin-containing T-complex;GO:0005815,microtubule organizing center;GO:0005794,Golgi apparatus;GO:0000228,nuclear chromosome;GO:0005813,centrosome;GO:0043232,intracellular non-membrane-bounded organelle;GO:004…	GO:0032553,ribonucleotide binding;GO:0001883,purine nucleoside binding;GO:0032555,purine ribonucleotide binding;GO:0000166,nucleotide binding;GO:0005515,protein binding;GO:0005488,binding;GO:0005524,ATP binding;GO:0001882,nucleoside binding;GO:0030554,adenyl nucleotide binding;GO:0017076,purine nucleotide binding;GO:0019899,enzyme binding;GO:0032559,adenyl ribonucleotide binding;GO:0051082,unfold…
115	sp|P00742|FA10_HUMAN	Coagulation factor X OS=Homo sapiens GN=F10 PE=1 SV=2		down	0.476025	0.00347993	regulation of biological process;establishment of localization;positive regulation of biological process;multicellular organismal process;cellular process;response to stimulus;signaling;localization;locomotion;biological regulation;metabolic process	extracellular region;organelle;cell part;cell;organelle part;membrane-enclosed lumen	binding;catalytic activity	Posttranslational modification, protein turnover, chaperones ;	Complement and coagulation cascades	GO:0065007,biological regulation;GO:0010740,positive regulation of protein kinase cascade;GO:0034960,cellular biopolymer metabolic process;GO:0009605,response to external stimulus;GO:0051897,positive regulation of protein kinase B signaling cascade;GO:0006950,response to stress;GO:0043283,biopolymer metabolic process;GO:0009966,regulation of signal transduction;GO:0040012,regulation of locomotion…	GO:0044446,intracellular organelle part;GO:0043229,intracellular organelle;GO:0044444,cytoplasmic part;GO:0005783,endoplasmic reticulum;GO:0044431,Golgi apparatus part;GO:0044422,organelle part;GO:0043233,organelle lumen;GO:0005788,endoplasmic reticulum lumen;GO:0044464,cell part;GO:0005794,Golgi apparatus;GO:0043227,membrane-bounded organelle;GO:0005796,Golgi lumen;GO:0043231,intracellular membr…	GO:0043169,cation binding;GO:0046872,metal ion binding;GO:0008233,peptidase activity;GO:0008289,lipid binding;GO:0017171,serine hydrolase activity;GO:0070011,peptidase activity, acting on L-amino acid peptides;GO:0005515,protein binding;GO:0003824,catalytic activity;GO:0005488,binding;GO:0043167,ion binding;GO:0005543,phospholipid binding;GO:0005509,calcium ion binding;GO:0008236,serine-type pept…	ko04610,Complement and coagulation cascades
116	sp|P32119|PRDX2_HUMAN	Peroxiredoxin-2 OS=Homo sapiens GN=PRDX2 PE=1 SV=5		up	4.74326	9.21542e-07	immune system process;regulation of biological process;multi-organism process;positive regulation of biological process;developmental process;multicellular organismal process;cellular process;cell proliferation;response to stimulus;signaling;negative regulation of biological process;biological regulation;metabolic process;death	extracellular region part;extracellular region;organelle;cell part;cell	catalytic activity;antioxidant activity	Posttranslational modification, protein turnover, chaperones ;		GO:0000187,activation of MAPK activity;GO:0051338,regulation of transferase activity;GO:0034960,cellular biopolymer metabolic process;GO:0050866,negative regulation of cell activation;GO:0031664,regulation of lipopolysaccharide-mediated signaling pathway;GO:0042221,response to chemical stimulus;GO:0045321,leukocyte activation;GO:0048731,system development;GO:0002694,regulation of leukocyte activa…	GO:0043229,intracellular organelle;GO:0044444,cytoplasmic part;GO:0043209,myelin sheath;GO:0031982,vesicle;GO:0070062,extracellular vesicular exosome;GO:0044464,cell part;GO:0043230,extracellular organelle;GO:0043227,membrane-bounded organelle;GO:0044421,extracellular region part;GO:0043231,intracellular membrane-bounded organelle;GO:0044424,intracellular part;GO:0005739,mitochondrion;GO:0005737,…	GO:0016209,antioxidant activity;GO:0016491,oxidoreductase activity;GO:0016684,oxidoreductase activity, acting on peroxide as acceptor;GO:0051920,peroxiredoxin activity;GO:0003824,catalytic activity;GO:0004601,peroxidase activity
117	sp|P50990|TCPQ_HUMAN	T-complex protein 1 subunit theta OS=Homo sapiens GN=CCT8 PE=1 SV=4		up	4.9892	1.7121e-05	reproductive process;reproduction;regulation of biological process;cellular component organization or biogenesis;positive regulation of biological process;multicellular organismal process;cellular process;biological regulation;metabolic process	extracellular region part;organelle;cell part;membrane-enclosed lumen;extracellular region;cell;macromolecular complex;organelle part	binding;catalytic activity	Posttranslational modification, protein turnover, chaperones ;		GO:0065007,biological regulation;GO:0032210,regulation of telomere maintenance via telomerase;GO:0034960,cellular biopolymer metabolic process;GO:0031326,regulation of cellular biosynthetic process;GO:0050821,protein stabilization;GO:0009891,positive regulation of biosynthetic process;GO:0043283,biopolymer metabolic process;GO:0043170,macromolecule metabolic process;GO:0031647,regulation of prote…	GO:0044446,intracellular organelle part;GO:0031981,nuclear lumen;GO:0031982,vesicle;GO:0044422,organelle part;GO:0043233,organelle lumen;GO:0070062,extracellular vesicular exosome;GO:0044464,cell part;GO:0005832,chaperonin-containing T-complex;GO:0005654,nucleoplasm;GO:0005815,microtubule organizing center;GO:0005813,centrosome;GO:0043232,intracellular non-membrane-bounded organelle;GO:0005929,ci…	GO:0032553,ribonucleotide binding;GO:0017111,nucleoside-triphosphatase activity;GO:0001883,purine nucleoside binding;GO:0005515,protein binding;GO:0003824,catalytic activity;GO:0032559,adenyl ribonucleotide binding;GO:0016817,hydrolase activity, acting on acid anhydrides;GO:0032555,purine ribonucleotide binding;GO:0000166,nucleotide binding;GO:0016887,ATPase activity;GO:0042623,ATPase activity, c…
118	sp|P21333|FLNA_HUMAN	Filamin-A OS=Homo sapiens GN=FLNA PE=1 SV=4		down	0.652009	0.000615379	regulation of biological process;establishment of localization;cellular component organization or biogenesis;positive regulation of biological process;developmental process;multicellular organismal process;cellular process;response to stimulus;biological adhesion;signaling;negative regulation of biological process;localization;biological regulation;metabolic process;death	extracellular region part;organelle;cell part;membrane-enclosed lumen;extracellular region;cell;macromolecular complex;organelle part	molecular transducer activity;binding	Cytoskeleton ;	MAPK signaling pathway;Focal adhesion	GO:0009894,regulation of catabolic process;GO:0010740,positive regulation of protein kinase cascade;GO:0034960,cellular biopolymer metabolic process;GO:0010558,negative regulation of macromolecule biosynthetic process;GO:0060341,regulation of cellular localization;GO:0048731,system development;GO:0002576,platelet degranulation;GO:0031326,regulation of cellular biosynthetic process;GO:0032940,secr…	GO:0044446,intracellular organelle part;GO:0005938,cell cortex;GO:0044431,Golgi apparatus part;GO:0031981,nuclear lumen;GO:0031982,vesicle;GO:0044422,organelle part;GO:0043233,organelle lumen;GO:0070062,extracellular vesicular exosome;GO:0044464,cell part;GO:0044463,cell projection part;GO:0005794,Golgi apparatus;GO:0043232,intracellular non-membrane-bounded organelle;GO:0043231,intracellular mem…	GO:0019901,protein kinase binding;GO:0042803,protein homodimerization activity;GO:0005515,protein binding;GO:0017016,Ras GTPase binding;GO:0060089,molecular transducer activity;GO:0004871,signal transducer activity;GO:0019899,enzyme binding;GO:0051020,GTPase binding;GO:0019900,kinase binding;GO:0005080,protein kinase C binding;GO:0051015,actin filament binding;GO:0001948,glycoprotein binding;GO:0…	ko04010,MAPK signaling pathway;ko04510,Focal adhesion
119	sp|Q9UIA9|XPO7_HUMAN	Exportin-7 OS=Homo sapiens GN=XPO7 PE=1 SV=3		up	2.09684	0.000795566	establishment of localization;localization;cellular process	organelle;macromolecular complex;cell part;cell;organelle part	binding			GO:0051168,nuclear export;GO:0034613,cellular protein localization;GO:0033036,macromolecule localization;GO:0046907,intracellular transport;GO:0051028,mRNA transport;GO:0050657,nucleic acid transport;GO:0045184,establishment of protein localization;GO:0008104,protein localization;GO:0051641,cellular localization;GO:0006913,nucleocytoplasmic transport;GO:0006886,intracellular protein transport;GO:…	GO:0044446,intracellular organelle part;GO:0043229,intracellular organelle;GO:0031967,organelle envelope;GO:0044422,organelle part;GO:0044464,cell part;GO:0016021,integral to membrane;GO:0043227,membrane-bounded organelle;GO:0043231,intracellular membrane-bounded organelle;GO:0044424,intracellular part;GO:0043234,protein complex;GO:0005635,nuclear envelope;GO:0005643,nuclear pore;GO:0005737,cytop…	GO:0031267,small GTPase binding;GO:0019899,enzyme binding;GO:0005515,protein binding;GO:0017016,Ras GTPase binding;GO:0008536,Ran GTPase binding;GO:0051020,GTPase binding;GO:0005488,binding
120	sp|O00187|MASP2_HUMAN	Mannan-binding lectin serine protease 2 OS=Homo sapiens GN=MASP2 PE=1 SV=4		down	0.370901	5.22216e-07	response to stimulus;immune system process;regulation of biological process;positive regulation of biological process;metabolic process;biological regulation	extracellular region part;extracellular region;organelle	binding;catalytic activity	Posttranslational modification, protein turnover, chaperones ;	Complement and coagulation cascades;Staphylococcus aureus infection	GO:0065007,biological regulation;GO:0048583,regulation of response to stimulus;GO:0009605,response to external stimulus;GO:0006950,response to stress;GO:0048584,positive regulation of response to stimulus;GO:0044238,primary metabolic process;GO:0002455,humoral immune response mediated by circulating immunoglobulin;GO:0002252,immune effector process;GO:0043283,biopolymer metabolic process;GO:00160…	GO:0031982,vesicle;GO:0043226,organelle;GO:0005576,extracellular region;GO:0070062,extracellular vesicular exosome;GO:0043230,extracellular organelle;GO:0065010,extracellular membrane-bounded organelle;GO:0031988,membrane-bounded vesicle;GO:0043227,membrane-bounded organelle;GO:0044421,extracellular region part	GO:0043169,cation binding;GO:0017171,serine hydrolase activity;GO:0005515,protein binding;GO:0003824,catalytic activity;GO:0043167,ion binding;GO:0001848,complement binding;GO:0008236,serine-type peptidase activity;GO:0008233,peptidase activity;GO:0046872,metal ion binding;GO:0070011,peptidase activity, acting on L-amino acid peptides;GO:0001846,opsonin binding;GO:0005488,binding;GO:0005509,calci…	ko05150,Staphylococcus aureus infection;ko04610,Complement and coagulation cascades
121	sp|Q5TDH0|DDI2_HUMAN	Protein DDI1 homolog 2 OS=Homo sapiens GN=DDI2 PE=1 SV=1		up	4.56965	0.000809505	metabolic process	organelle;cell part;cell;organelle part;membrane-enclosed lumen	catalytic activity			GO:0030163,protein catabolic process;GO:0043170,macromolecule metabolic process;GO:0019538,protein metabolic process;GO:0009057,macromolecule catabolic process;GO:0043285,biopolymer catabolic process;GO:0044238,primary metabolic process;GO:0006508,proteolysis;GO:0009056,catabolic process;GO:0043283,biopolymer metabolic process;GO:0008152,metabolic process	GO:0044446,intracellular organelle part;GO:0043229,intracellular organelle;GO:0031981,nuclear lumen;GO:0044422,organelle part;GO:0043233,organelle lumen;GO:0044464,cell part;GO:0005654,nucleoplasm;GO:0043227,membrane-bounded organelle;GO:0043231,intracellular membrane-bounded organelle;GO:0044424,intracellular part;GO:0031974,membrane-enclosed lumen;GO:0005737,cytoplasm;GO:0005623,cell;GO:0005634…	GO:0008233,peptidase activity;GO:0070011,peptidase activity, acting on L-amino acid peptides;GO:0003824,catalytic activity;GO:0016787,hydrolase activity;GO:0004175,endopeptidase activity
122	sp|P02760|AMBP_HUMAN	Protein AMBP OS=Homo sapiens GN=AMBP PE=1 SV=1		down	0.120061	1.65762e-06	reproduction;multi-organism process;cellular process;signaling;viral reproduction;negative regulation of biological process;biological regulation;metabolic process;immune system process;reproductive process;regulation of biological process;cellular component organization or biogenesis;establishment of localization;biological adhesion;response to stimulus;localization	extracellular region part;extracellular region;organelle;cell part;cell	enzyme regulator activity;binding;channel regulator activity		Complement and coagulation cascades	GO:0065007,biological regulation;GO:0044270,nitrogen compound catabolic process;GO:0034960,cellular biopolymer metabolic process;GO:0042440,pigment metabolic process;GO:0052548,regulation of endopeptidase activity;GO:0046483,heterocycle metabolic process;GO:0050777,negative regulation of immune response;GO:0016044,membrane organization;GO:0043283,biopolymer metabolic process;GO:0009966,regulation…	GO:0043229,intracellular organelle;GO:0031982,vesicle;GO:0070062,extracellular vesicular exosome;GO:0044464,cell part;GO:0043230,extracellular organelle;GO:0043227,membrane-bounded organelle;GO:0044421,extracellular region part;GO:0043231,intracellular membrane-bounded organelle;GO:0044424,intracellular part;GO:0005623,cell;GO:0043226,organelle;GO:0009986,cell surface;GO:0005886,plasma membrane;G…	GO:0043169,cation binding;GO:0042803,protein homodimerization activity;GO:0046906,tetrapyrrole binding;GO:0032403,protein complex binding;GO:0005515,protein binding;GO:0015457,auxiliary transport protein activity;GO:0005506,iron ion binding;GO:0046914,transition metal ion binding;GO:0043167,ion binding;GO:0004867,serine-type endopeptidase inhibitor activity;GO:0020037,heme binding;GO:0030234,enzy…	ko04610,Complement and coagulation cascades
123	sp|P04278|SHBG_HUMAN	Sex hormone-binding globulin OS=Homo sapiens GN=SHBG PE=1 SV=2		up	5.27851	1.06988e-06		extracellular region part;extracellular region;organelle	binding				GO:0031982,vesicle;GO:0043226,organelle;GO:0005576,extracellular region;GO:0070062,extracellular vesicular exosome;GO:0043230,extracellular organelle;GO:0065010,extracellular membrane-bounded organelle;GO:0031988,membrane-bounded vesicle;GO:0043227,membrane-bounded organelle;GO:0044421,extracellular region part	GO:0042562,hormone binding;GO:0008289,lipid binding;GO:0005496,steroid binding;GO:0005488,binding;GO:0005497,androgen binding
124	sp|O00299|CLIC1_HUMAN	Chloride intracellular channel protein 1 OS=Homo sapiens GN=CLIC1 PE=1 SV=4		down	0.599046	0.00157413	regulation of biological process;positive regulation of biological process;developmental process;multicellular organismal process;cellular process;biological adhesion;response to stimulus;signaling;biological regulation;metabolic process	extracellular region part;extracellular region;organelle;macromolecular complex;cell part;cell;organelle part	transporter activity;binding;catalytic activity			GO:0065007,biological regulation;GO:0050801,ion homeostasis;GO:0051094,positive regulation of developmental process;GO:0034109,homotypic cell-cell adhesion;GO:0050793,regulation of developmental process;GO:0009605,response to external stimulus;GO:0006950,response to stress;GO:0070527,platelet aggregation;GO:0044238,primary metabolic process;GO:0019725,cellular homeostasis;GO:0006732,coenzyme meta…	GO:0044446,intracellular organelle part;GO:0031965,nuclear membrane;GO:0031967,organelle envelope;GO:0031982,vesicle;GO:0044422,organelle part;GO:0070062,extracellular vesicular exosome;GO:0044464,cell part;GO:0043231,intracellular membrane-bounded organelle;GO:0005739,mitochondrion;GO:0005623,cell;GO:0005634,nucleus;GO:0044425,membrane part;GO:0012505,endomembrane system;GO:0044428,nuclear part;…	GO:0005253,anion channel activity;GO:0015075,ion transmembrane transporter activity;GO:0005515,protein binding;GO:0005244,voltage-gated ion channel activity;GO:0003824,catalytic activity;GO:0022838,substrate specific channel activity;GO:0022803,passive transmembrane transporter activity;GO:0022857,transmembrane transporter activity;GO:0022832,voltage-gated channel activity;GO:0005254,chloride cha…
125	sp|P05090|APOD_HUMAN	Apolipoprotein D OS=Homo sapiens GN=APOD PE=1 SV=1		down	0.364502	4.0754e-05	developmental process;multicellular organismal process;cellular process;growth;signaling;negative regulation of biological process;metabolic process;biological regulation;immune system process;regulation of biological process;cellular component organization or biogenesis;establishment of localization;cell proliferation;biological adhesion;response to stimulus;localization;locomotion	extracellular region part;extracellular region;organelle;macromolecular complex;cell part;cell	transporter activity;binding	Cell wall/membrane/envelope biogenesis ;		GO:0065007,biological regulation;GO:0042308,negative regulation of protein import into nucleus;GO:0009605,response to external stimulus;GO:0031175,neuron projection development;GO:0050748,negative regulation of lipoprotein metabolic process;GO:0019318,hexose metabolic process;GO:0006950,response to stress;GO:0060341,regulation of cellular localization;GO:0042221,response to chemical stimulus;GO:0…	GO:0030529,ribonucleoprotein complex;GO:0031982,vesicle;GO:0070062,extracellular vesicular exosome;GO:0044464,cell part;GO:0043232,intracellular non-membrane-bounded organelle;GO:0043231,intracellular membrane-bounded organelle;GO:0005623,cell;GO:0005576,extracellular region;GO:0005840,ribosome;GO:0043228,non-membrane-bounded organelle;GO:0065010,extracellular membrane-bounded organelle;GO:003198…	GO:0032934,sterol binding;GO:0015485,cholesterol binding;GO:0008289,lipid binding;GO:0005515,protein binding;GO:0005488,binding;GO:0005319,lipid transporter activity;GO:0022892,substrate-specific transporter activity;GO:0005215,transporter activity;GO:0005496,steroid binding
126	sp|Q03591|FHR1_HUMAN	Complement factor H-related protein 1 OS=Homo sapiens GN=CFHR1 PE=1 SV=2		down	0.314842	0.0255384	response to stimulus;immune system process;regulation of biological process;positive regulation of biological process;metabolic process;biological regulation	extracellular region part;extracellular region;organelle	binding		Complement and coagulation cascades;Staphylococcus aureus infection	GO:0065007,biological regulation;GO:0009894,regulation of catabolic process;GO:0002673,regulation of acute inflammatory response;GO:0060255,regulation of macromolecule metabolic process;GO:0010953,regulation of protein maturation by peptide bond cleavage;GO:0048583,regulation of response to stimulus;GO:0031347,regulation of defense response;GO:0006950,response to stress;GO:0080134,regulation of r…	GO:0031982,vesicle;GO:0043226,organelle;GO:0005576,extracellular region;GO:0070062,extracellular vesicular exosome;GO:0043230,extracellular organelle;GO:0065010,extracellular membrane-bounded organelle;GO:0031988,membrane-bounded vesicle;GO:0043227,membrane-bounded organelle;GO:0044421,extracellular region part	GO:0043394,proteoglycan binding;GO:0001948,glycoprotein binding;GO:0005515,protein binding;GO:0030247,polysaccharide binding;GO:0005488,binding;GO:0008201,heparin binding;GO:0043395,heparan sulfate proteoglycan binding;GO:0030246,carbohydrate binding;GO:0001871,pattern binding;GO:0005539,glycosaminoglycan binding	ko05150,Staphylococcus aureus infection;ko04610,Complement and coagulation cascades
127	sp|O00410|IPO5_HUMAN	Importin-5 OS=Homo sapiens GN=IPO5 PE=1 SV=4		up	3.93583	4.79622e-07	response to stimulus;regulation of biological process;establishment of localization;positive regulation of biological process;localization;biological regulation;cellular process	organelle;cell part;cell;organelle part;membrane-enclosed lumen	transporter activity;binding	Intracellular trafficking, secretion, and vesicular transport ;	RNA transport	GO:0065007,biological regulation;GO:0051222,positive regulation of protein transport;GO:0033036,macromolecule localization;GO:0046907,intracellular transport;GO:0060341,regulation of cellular localization;GO:0042306,regulation of protein import into nucleus;GO:0033365,protein localization in organelle;GO:0051169,nuclear transport;GO:0015031,protein transport;GO:0070201,regulation of establishment…	GO:0044446,intracellular organelle part;GO:0043229,intracellular organelle;GO:0044444,cytoplasmic part;GO:0031965,nuclear membrane;GO:0031967,organelle envelope;GO:0031981,nuclear lumen;GO:0044422,organelle part;GO:0043233,organelle lumen;GO:0044464,cell part;GO:0005654,nucleoplasm;GO:0031090,organelle membrane;GO:0043227,membrane-bounded organelle;GO:0005794,Golgi apparatus;GO:0043231,intracellu…	GO:0005515,protein binding;GO:0017016,Ras GTPase binding;GO:0005488,binding;GO:0008565,protein transporter activity;GO:0031267,small GTPase binding;GO:0019899,enzyme binding;GO:0022892,substrate-specific transporter activity;GO:0005215,transporter activity;GO:0008536,Ran GTPase binding;GO:0051020,GTPase binding	ko03013,RNA transport
128	sp|P78371|TCPB_HUMAN	T-complex protein 1 subunit beta OS=Homo sapiens GN=CCT2 PE=1 SV=4		up	3.50968	0.00105859	reproductive process;reproduction;regulation of biological process;cellular component organization or biogenesis;positive regulation of biological process;multicellular organismal process;cellular process;biological regulation;metabolic process	extracellular region part;extracellular region;organelle;macromolecular complex;cell part;cell;organelle part	binding	Posttranslational modification, protein turnover, chaperones ;		GO:0065007,biological regulation;GO:0051338,regulation of transferase activity;GO:0032210,regulation of telomere maintenance via telomerase;GO:0034960,cellular biopolymer metabolic process;GO:0031326,regulation of cellular biosynthetic process;GO:0050821,protein stabilization;GO:0009891,positive regulation of biosynthetic process;GO:0043283,biopolymer metabolic process;GO:0043170,macromolecule me…	GO:0044446,intracellular organelle part;GO:0043209,myelin sheath;GO:0031982,vesicle;GO:0044422,organelle part;GO:0070062,extracellular vesicular exosome;GO:0044464,cell part;GO:0005832,chaperonin-containing T-complex;GO:0043232,intracellular non-membrane-bounded organelle;GO:0005623,cell;GO:0044425,membrane part;GO:0005576,extracellular region;GO:0043228,non-membrane-bounded organelle;GO:0065010,…	GO:0032553,ribonucleotide binding;GO:0001883,purine nucleoside binding;GO:0032555,purine ribonucleotide binding;GO:0000166,nucleotide binding;GO:0005515,protein binding;GO:0005488,binding;GO:0005524,ATP binding;GO:0001882,nucleoside binding;GO:0030554,adenyl nucleotide binding;GO:0017076,purine nucleotide binding;GO:0019899,enzyme binding;GO:0032559,adenyl ribonucleotide binding;GO:0051082,unfold…
129	sp|Q14974|IMB1_HUMAN	Importin subunit beta-1 OS=Homo sapiens GN=KPNB1 PE=1 SV=2		up	2.79075	0.00257721	reproductive process;reproduction;regulation of biological process;multi-organism process;establishment of localization;cellular component organization or biogenesis;cellular process;response to stimulus;signaling;viral reproduction;localization;biological regulation;metabolic process;death	extracellular region part;organelle;cell part;membrane-enclosed lumen;extracellular region;cell;macromolecular complex;organelle part	transporter activity;binding	Intracellular trafficking, secretion, and vesicular transport ;	RNA transport	GO:0065007,biological regulation;GO:0007051,spindle organization;GO:0034960,cellular biopolymer metabolic process;GO:0022415,viral reproductive process;GO:0006309,DNA fragmentation involved in apoptosis;GO:0019221,cytokine-mediated signaling pathway;GO:0000278,mitotic cell cycle;GO:0006308,DNA catabolic process;GO:0000279,M phase;GO:0033365,protein localization in organelle;GO:0007154,cell commun…	GO:0044446,intracellular organelle part;GO:0031965,nuclear membrane;GO:0031967,organelle envelope;GO:0031981,nuclear lumen;GO:0031982,vesicle;GO:0044422,organelle part;GO:0043233,organelle lumen;GO:0070062,extracellular vesicular exosome;GO:0044464,cell part;GO:0005654,nucleoplasm;GO:0043231,intracellular membrane-bounded organelle;GO:0031974,membrane-enclosed lumen;GO:0005623,cell;GO:0005634,nuc…	GO:0043169,cation binding;GO:0005515,protein binding;GO:0017016,Ras GTPase binding;GO:0019904,protein domain specific binding;GO:0046914,transition metal ion binding;GO:0043167,ion binding;GO:0019899,enzyme binding;GO:0051020,GTPase binding;GO:0046872,metal ion binding;GO:0008139,nuclear localization sequence binding;GO:0005488,binding;GO:0008565,protein transporter activity;GO:0031267,small GTPa…	ko03013,RNA transport
131	sp|P02766|TTHY_HUMAN	Transthyretin OS=Homo sapiens GN=TTR PE=1 SV=1		down	0.32245	0.000102702	regulation of biological process;establishment of localization;cellular component organization or biogenesis;cellular process;response to stimulus;signaling;localization;biological regulation;metabolic process	extracellular region part;extracellular region;organelle;macromolecular complex;cell part;cell	binding	General function prediction only ;	Metabolic pathways;Microbial metabolism in diverse environments;Purine metabolism	GO:0050877,neurological system process;GO:0065007,biological regulation;GO:0016101,diterpenoid metabolic process;GO:0009584,detection of visible light;GO:0034960,cellular biopolymer metabolic process;GO:0009605,response to external stimulus;GO:0007600,sensory perception;GO:0009416,response to light stimulus;GO:0009583,detection of light stimulus;GO:0044238,primary metabolic process;GO:0050962,det…	GO:0031982,vesicle;GO:0070062,extracellular vesicular exosome;GO:0044464,cell part;GO:0043230,extracellular organelle;GO:0043227,membrane-bounded organelle;GO:0044421,extracellular region part;GO:0005615,extracellular space;GO:0043234,protein complex;GO:0044424,intracellular part;GO:0005737,cytoplasm;GO:0032991,macromolecular complex;GO:0005623,cell;GO:0043226,organelle;GO:0005622,intracellular;G…	GO:0042802,identical protein binding;GO:0005515,protein binding;GO:0005179,hormone activity;GO:0046982,protein heterodimerization activity;GO:0005488,binding;GO:0046983,protein dimerization activity;GO:0042562,hormone binding;GO:0005102,receptor binding	ko01120,Microbial metabolism in diverse environments;ko01100,Metabolic pathways;ko00230,Purine metabolism
132	sp|P49368|TCPG_HUMAN	T-complex protein 1 subunit gamma OS=Homo sapiens GN=CCT3 PE=1 SV=4		up	4.65222	8.19468e-06	reproductive process;reproduction;regulation of biological process;cellular component organization or biogenesis;positive regulation of biological process;multicellular organismal process;cellular process;biological regulation;metabolic process	extracellular region part;extracellular region;organelle;macromolecular complex;cell part;cell;organelle part	binding	Posttranslational modification, protein turnover, chaperones ;		GO:0065007,biological regulation;GO:0032210,regulation of telomere maintenance via telomerase;GO:0034960,cellular biopolymer metabolic process;GO:0031326,regulation of cellular biosynthetic process;GO:0050821,protein stabilization;GO:0009891,positive regulation of biosynthetic process;GO:0043283,biopolymer metabolic process;GO:0043170,macromolecule metabolic process;GO:0031647,regulation of prote…	GO:0044446,intracellular organelle part;GO:0043209,myelin sheath;GO:0031982,vesicle;GO:0044422,organelle part;GO:0070062,extracellular vesicular exosome;GO:0044464,cell part;GO:0005832,chaperonin-containing T-complex;GO:0043232,intracellular non-membrane-bounded organelle;GO:0005623,cell;GO:0044425,membrane part;GO:0005576,extracellular region;GO:0043228,non-membrane-bounded organelle;GO:0065010,…	GO:0032553,ribonucleotide binding;GO:0001883,purine nucleoside binding;GO:0032555,purine ribonucleotide binding;GO:0000166,nucleotide binding;GO:0005515,protein binding;GO:0005488,binding;GO:0005524,ATP binding;GO:0001882,nucleoside binding;GO:0030554,adenyl nucleotide binding;GO:0017076,purine nucleotide binding;GO:0032559,adenyl ribonucleotide binding;GO:0051082,unfolded protein binding
134	sp|P68363|TBA1B_HUMAN	Tubulin alpha-1B chain OS=Homo sapiens GN=TUBA1B PE=1 SV=1		down	0.327173	3.44923e-06	response to stimulus;establishment of localization;cellular component organization or biogenesis;localization;metabolic process;cellular process	extracellular region part;extracellular region;organelle;macromolecular complex;cell part;cell;organelle part	structural molecule activity;binding;catalytic activity	Cytoskeleton ;	Phagosome;Gap junction;Pathogenic Escherichia coli infection	GO:0007017,microtubule-based process;GO:0006457,protein folding;GO:0034960,cellular biopolymer metabolic process;GO:0044267,cellular protein metabolic process;GO:0006996,organelle organization;GO:0046907,intracellular transport;GO:0044238,primary metabolic process;GO:0051641,cellular localization;GO:0006458,'de novo' protein folding;GO:0030705,cytoskeleton-dependent intracellular transport;GO:005…	GO:0044446,intracellular organelle part;GO:0043209,myelin sheath;GO:0031982,vesicle;GO:0044422,organelle part;GO:0070062,extracellular vesicular exosome;GO:0044464,cell part;GO:0043232,intracellular non-membrane-bounded organelle;GO:0043231,intracellular membrane-bounded organelle;GO:0005623,cell;GO:0005634,nucleus;GO:0044425,membrane part;GO:0005576,extracellular region;GO:0043228,non-membrane-b…	GO:0032553,ribonucleotide binding;GO:0017111,nucleoside-triphosphatase activity;GO:0005515,protein binding;GO:0003824,catalytic activity;GO:0003924,GTPase activity;GO:0019899,enzyme binding;GO:0031625,ubiquitin protein ligase binding;GO:0016817,hydrolase activity, acting on acid anhydrides;GO:0032561,guanyl ribonucleotide binding;GO:0003676,nucleic acid binding;GO:0032555,purine ribonucleotide bi…	ko04540,Gap junction;ko05130,Pathogenic Escherichia coli infection;ko04145,Phagosome
137	sp|Q08830|FGL1_HUMAN	Fibrinogen-like protein 1 OS=Homo sapiens GN=FGL1 PE=1 SV=3		up	4.69769	5.45081e-07		extracellular region part;extracellular region;organelle;macromolecular complex			Complement and coagulation cascades;Staphylococcus aureus infection		GO:0005577,fibrinogen complex;GO:0005615,extracellular space;GO:0043234,protein complex;GO:0032991,macromolecular complex;GO:0031982,vesicle;GO:0043226,organelle;GO:0005576,extracellular region;GO:0070062,extracellular vesicular exosome;GO:0043230,extracellular organelle;GO:0065010,extracellular membrane-bounded organelle;GO:0031988,membrane-bounded vesicle;GO:0043227,membrane-bounded organelle;G…		ko05150,Staphylococcus aureus infection;ko04610,Complement and coagulation cascades
138	sp|P20851|C4BPB_HUMAN	C4b-binding protein beta chain OS=Homo sapiens GN=C4BPB PE=1 SV=1		down	0.274584	0.000842262	immune system process;regulation of biological process;positive regulation of biological process;multicellular organismal process;cellular process;response to stimulus;negative regulation of biological process;biological regulation;metabolic process	extracellular region part;extracellular region;cell part;cell	binding		Complement and coagulation cascades	GO:0065007,biological regulation;GO:0009894,regulation of catabolic process;GO:0002673,regulation of acute inflammatory response;GO:0002698,negative regulation of immune effector process;GO:0009605,response to external stimulus;GO:0031347,regulation of defense response;GO:0006950,response to stress;GO:0031324,negative regulation of cellular metabolic process;GO:0030449,regulation of complement ac…	GO:0005615,extracellular space;GO:0005576,extracellular region;GO:0044464,cell part;GO:0005623,cell;GO:0016020,membrane;GO:0005886,plasma membrane;GO:0044421,extracellular region part	GO:0005515,protein binding;GO:0005488,binding	ko04610,Complement and coagulation cascades
139	sp|P62805|H4_HUMAN	Histone H4 OS=Homo sapiens GN=HIST1H4A PE=1 SV=2		up	7.55663	1.15211e-07	immune system process;regulation of biological process;cellular component organization or biogenesis;positive regulation of biological process;developmental process;multicellular organismal process;cellular process;response to stimulus;signaling;negative regulation of biological process;biological regulation;metabolic process	extracellular region part;organelle;cell part;membrane-enclosed lumen;extracellular region;cell;macromolecular complex;organelle part	binding;catalytic activity	Chromatin structure and dynamics ;	Systemic lupus erythematosus	GO:0034960,cellular biopolymer metabolic process;GO:0010628,positive regulation of gene expression;GO:0006305,DNA alkylation;GO:0010558,negative regulation of macromolecule biosynthetic process;GO:0048731,system development;GO:0031326,regulation of cellular biosynthetic process;GO:0000278,mitotic cell cycle;GO:0051239,regulation of multicellular organismal process;GO:0009892,negative regulation o…	GO:0044446,intracellular organelle part;GO:0031981,nuclear lumen;GO:0031982,vesicle;GO:0044422,organelle part;GO:0043233,organelle lumen;GO:0070062,extracellular vesicular exosome;GO:0044464,cell part;GO:0032993,protein-DNA complex;GO:0005654,nucleoplasm;GO:0000228,nuclear chromosome;GO:0043232,intracellular non-membrane-bounded organelle;GO:0000781,chromosome, telomeric region;GO:0043231,intrace…	GO:0003676,nucleic acid binding;GO:0042393,histone binding;GO:0043566,structure-specific DNA binding;GO:0005515,protein binding;GO:0031490,chromatin DNA binding;GO:0019904,protein domain specific binding;GO:0046982,protein heterodimerization activity;GO:0005488,binding;GO:0046983,protein dimerization activity;GO:0003682,chromatin binding;GO:0003677,DNA binding	ko05322,Systemic lupus erythematosus
143	sp|P62826|RAN_HUMAN	GTP-binding nuclear protein Ran OS=Homo sapiens GN=RAN PE=1 SV=3		up	3.99753	7.74931e-06	regulation of biological process;establishment of localization;cellular component organization or biogenesis;positive regulation of biological process;developmental process;multicellular organismal process;cellular process;response to stimulus;signaling;negative regulation of biological process;localization;biological regulation;metabolic process	extracellular region part;organelle;cell part;membrane-enclosed lumen;extracellular region;cell;macromolecular complex;organelle part	protein binding transcription factor activity;binding;catalytic activity	General function prediction only ;	RNA transport	GO:0034960,cellular biopolymer metabolic process;GO:0010628,positive regulation of gene expression;GO:0045893,positive regulation of transcription, DNA-dependent;GO:0048731,system development;GO:0031326,regulation of cellular biosynthetic process;GO:0000278,mitotic cell cycle;GO:0009892,negative regulation of metabolic process;GO:0000279,M phase;GO:0000055,ribosomal large subunit export from nucl…	GO:0044446,intracellular organelle part;GO:0031967,organelle envelope;GO:0031981,nuclear lumen;GO:0031982,vesicle;GO:0044422,organelle part;GO:0043233,organelle lumen;GO:0070062,extracellular vesicular exosome;GO:0044464,cell part;GO:0005654,nucleoplasm;GO:0005815,microtubule organizing center;GO:0005813,centrosome;GO:0043232,intracellular non-membrane-bounded organelle;GO:0043231,intracellular m…	GO:0032553,ribonucleotide binding;GO:0017111,nucleoside-triphosphatase activity;GO:0001883,purine nucleoside binding;GO:0005515,protein binding;GO:0003824,catalytic activity;GO:0003713,transcription coactivator activity;GO:0003924,GTPase activity;GO:0003682,chromatin binding;GO:0016563,transcription activator activity;GO:0016817,hydrolase activity, acting on acid anhydrides;GO:0032561,guanyl ribo…	ko03013,RNA transport
146	sp|Q04756|HGFA_HUMAN	Hepatocyte growth factor activator OS=Homo sapiens GN=HGFAC PE=1 SV=1		down	0.221455	0.000472395	metabolic process	extracellular region part;extracellular region;organelle;cell part;cell	catalytic activity	Posttranslational modification, protein turnover, chaperones ;		GO:0030163,protein catabolic process;GO:0043170,macromolecule metabolic process;GO:0019538,protein metabolic process;GO:0009057,macromolecule catabolic process;GO:0043285,biopolymer catabolic process;GO:0044238,primary metabolic process;GO:0006508,proteolysis;GO:0009056,catabolic process;GO:0043283,biopolymer metabolic process;GO:0008152,metabolic process	GO:0043229,intracellular organelle;GO:0043231,intracellular membrane-bounded organelle;GO:0005615,extracellular space;GO:0044424,intracellular part;GO:0044444,cytoplasmic part;GO:0005783,endoplasmic reticulum;GO:0005737,cytoplasm;GO:0005623,cell;GO:0043226,organelle;GO:0005622,intracellular;GO:0005576,extracellular region;GO:0044464,cell part;GO:0043227,membrane-bounded organelle;GO:0044421,extra…	GO:0008233,peptidase activity;GO:0017171,serine hydrolase activity;GO:0070011,peptidase activity, acting on L-amino acid peptides;GO:0003824,catalytic activity;GO:0008236,serine-type peptidase activity;GO:0004175,endopeptidase activity;GO:0004252,serine-type endopeptidase activity;GO:0016787,hydrolase activity
147	sp|P19827|ITIH1_HUMAN	Inter-alpha-trypsin inhibitor heavy chain H1 OS=Homo sapiens GN=ITIH1 PE=1 SV=3		down	0.201952	2.27604e-05	regulation of biological process;metabolic process;biological regulation	extracellular region part;extracellular region;organelle	enzyme regulator activity;binding	General function prediction only ;	Arrhythmogenic right ventricular cardiomyopathy (ARVC);MAPK signaling pathway;Dilated cardiomyopathy;Hypertrophic cardiomyopathy (HCM);Cardiac muscle contraction	GO:0065007,biological regulation;GO:0050790,regulation of catalytic activity;GO:0044238,primary metabolic process;GO:0010466,negative regulation of peptidase activity;GO:0052548,regulation of endopeptidase activity;GO:0030203,glycosaminoglycan metabolic process;GO:0043283,biopolymer metabolic process;GO:0006807,nitrogen compound metabolic process;GO:0051336,regulation of hydrolase activity;GO:004…	GO:0031982,vesicle;GO:0043226,organelle;GO:0005576,extracellular region;GO:0070062,extracellular vesicular exosome;GO:0043230,extracellular organelle;GO:0065010,extracellular membrane-bounded organelle;GO:0031988,membrane-bounded vesicle;GO:0043227,membrane-bounded organelle;GO:0044421,extracellular region part	GO:0043169,cation binding;GO:0046872,metal ion binding;GO:0005488,binding;GO:0043167,ion binding;GO:0004867,serine-type endopeptidase inhibitor activity;GO:0005509,calcium ion binding;GO:0004866,endopeptidase inhibitor activity;GO:0030414,peptidase inhibitor activity;GO:0030234,enzyme regulator activity;GO:0004857,enzyme inhibitor activity	ko04260,Cardiac muscle contraction;ko05410,Hypertrophic cardiomyopathy (HCM);ko05414,Dilated cardiomyopathy;ko04010,MAPK signaling pathway;ko05412,Arrhythmogenic right ventricular cardiomyopathy (ARVC)
148	sp|P20618|PSB1_HUMAN	Proteasome subunit beta type-1 OS=Homo sapiens GN=PSMB1 PE=1 SV=2		up	8.94876	7.49912e-06	immune system process;regulation of biological process;cellular component organization or biogenesis;positive regulation of biological process;developmental process;multicellular organismal process;cellular process;response to stimulus;signaling;viral reproduction;negative regulation of biological process;locomotion;biological regulation;metabolic process;death	extracellular region part;organelle;cell part;membrane-enclosed lumen;extracellular region;cell;macromolecular complex;organelle part	binding;catalytic activity	Posttranslational modification, protein turnover, chaperones ;	Proteasome	GO:0051338,regulation of transferase activity;GO:0034960,cellular biopolymer metabolic process;GO:0031349,positive regulation of defense response;GO:0050852,T cell receptor signaling pathway;GO:0019941,modification-dependent protein catabolic process;GO:0006595,polyamine metabolic process;GO:0031347,regulation of defense response;GO:0042221,response to chemical stimulus;GO:0048731,system developm…	GO:0044446,intracellular organelle part;GO:0043229,intracellular organelle;GO:0044444,cytoplasmic part;GO:0031981,nuclear lumen;GO:0031982,vesicle;GO:0044422,organelle part;GO:0043233,organelle lumen;GO:0070062,extracellular vesicular exosome;GO:0044464,cell part;GO:0043230,extracellular organelle;GO:0005654,nucleoplasm;GO:0043227,membrane-bounded organelle;GO:0044421,extracellular region part;GO…	GO:0008233,peptidase activity;GO:0070011,peptidase activity, acting on L-amino acid peptides;GO:0005515,protein binding;GO:0003824,catalytic activity;GO:0005488,binding;GO:0070003,threonine-type peptidase activity;GO:0004298,threonine-type endopeptidase activity;GO:0004175,endopeptidase activity;GO:0016787,hydrolase activity	ko03050,Proteasome
149	sp|P01859|IGHG2_HUMAN	Immunoglobulin heavy constant gamma 2 OS=Homo sapiens GN=IGHG2 PE=1 SV=2		down	0.385534	0.045589	immune system process;regulation of biological process;multi-organism process;establishment of localization;cellular component organization or biogenesis;positive regulation of biological process;multicellular organismal process;cellular process;response to stimulus;signaling;localization;biological regulation;metabolic process	extracellular region part;extracellular region;organelle;macromolecular complex;cell part;cell	binding		Fc epsilon RI signaling pathway;Viral myocarditis;Primary immunodeficiency;Staphylococcus aureus infection;Natural killer cell mediated cytotoxicity;Hematopoietic cell lineage;Asthma;Leishmaniasis;Phagosome;Systemic lupus erythematosus;Allograft rejection;Fc gamma R-mediated phagocytosis;B cell receptor signaling pathway;Dilated cardiomyopathy;Autoimmune thyroid disease;Intestinal immune network …	GO:0065007,biological regulation;GO:0009617,response to bacterium;GO:0009605,response to external stimulus;GO:0006950,response to stress;GO:0002694,regulation of leukocyte activation;GO:0048584,positive regulation of response to stimulus;GO:0009607,response to biotic stimulus;GO:0002252,immune effector process;GO:0007154,cell communication;GO:0016044,membrane organization;GO:0043283,biopolymer me…	GO:0031982,vesicle;GO:0070062,extracellular vesicular exosome;GO:0044464,cell part;GO:0043230,extracellular organelle;GO:0043227,membrane-bounded organelle;GO:0044421,extracellular region part;GO:0005615,extracellular space;GO:0043234,protein complex;GO:0005623,cell;GO:0032991,macromolecular complex;GO:0043226,organelle;GO:0009986,cell surface;GO:0044425,membrane part;GO:0005886,plasma membrane;G…	GO:0003823,antigen binding;GO:0005515,protein binding;GO:0005102,receptor binding;GO:0034987,immunoglobulin receptor binding;GO:0005488,binding	ko05416,Viral myocarditis;ko04666,Fc gamma R-mediated phagocytosis;ko05330,Allograft rejection;ko05146,Amoebiasis;ko05340,Primary immunodeficiency;ko04640,Hematopoietic cell lineage;ko04672,Intestinal immune network for IgA production;ko05414,Dilated cardiomyopathy;ko05320,Autoimmune thyroid disease;ko05310,Asthma;ko05150,Staphylococcus aureus infection;ko04650,Natural killer cell mediated cytoto…
150	sp|O14980|XPO1_HUMAN	Exportin-1 OS=Homo sapiens GN=XPO1 PE=1 SV=1		up	1.73646	0.000539549	regulation of biological process;establishment of localization;cellular component organization or biogenesis;cellular process;response to stimulus;signaling;negative regulation of biological process;localization;biological regulation;metabolic process	organelle;macromolecular complex;cell part;cell;organelle part;membrane-enclosed lumen	transporter activity;binding	Nuclear structure ; Intracellular trafficking, secretion, and vesicular transport ;	RNA transport	GO:0065007,biological regulation;GO:0009894,regulation of catabolic process;GO:0000054,ribosome export from nucleus;GO:0034960,cellular biopolymer metabolic process;GO:0010558,negative regulation of macromolecule biosynthetic process;GO:0060341,regulation of cellular localization;GO:0042221,response to chemical stimulus;GO:0031326,regulation of cellular biosynthetic process;GO:0031324,negative re…	GO:0030529,ribonucleoprotein complex;GO:0044446,intracellular organelle part;GO:0031965,nuclear membrane;GO:0031967,organelle envelope;GO:0031981,nuclear lumen;GO:0044422,organelle part;GO:0043233,organelle lumen;GO:0044464,cell part;GO:0005654,nucleoplasm;GO:0043232,intracellular non-membrane-bounded organelle;GO:0043231,intracellular membrane-bounded organelle;GO:0031974,membrane-enclosed lumen…	GO:0003676,nucleic acid binding;GO:0003723,RNA binding;GO:0005515,protein binding;GO:0017016,Ras GTPase binding;GO:0019904,protein domain specific binding;GO:0005488,binding;GO:0008565,protein transporter activity;GO:0031267,small GTPase binding;GO:0019899,enzyme binding;GO:0022892,substrate-specific transporter activity;GO:0005215,transporter activity;GO:0008536,Ran GTPase binding;GO:0051020,GTP…	ko03013,RNA transport
151	sp|Q06033|ITIH3_HUMAN	Inter-alpha-trypsin inhibitor heavy chain H3 OS=Homo sapiens GN=ITIH3 PE=1 SV=2		up	2.13186	0.000514945	regulation of biological process;metabolic process;biological regulation	extracellular region part;extracellular region;organelle	enzyme regulator activity	General function prediction only ;	MAPK signaling pathway	GO:0065007,biological regulation;GO:0050790,regulation of catalytic activity;GO:0044238,primary metabolic process;GO:0010466,negative regulation of peptidase activity;GO:0052548,regulation of endopeptidase activity;GO:0030203,glycosaminoglycan metabolic process;GO:0043283,biopolymer metabolic process;GO:0006807,nitrogen compound metabolic process;GO:0051336,regulation of hydrolase activity;GO:004…	GO:0031982,vesicle;GO:0043226,organelle;GO:0005576,extracellular region;GO:0070062,extracellular vesicular exosome;GO:0043230,extracellular organelle;GO:0065010,extracellular membrane-bounded organelle;GO:0031988,membrane-bounded vesicle;GO:0043227,membrane-bounded organelle;GO:0044421,extracellular region part	GO:0004867,serine-type endopeptidase inhibitor activity;GO:0030234,enzyme regulator activity;GO:0030414,peptidase inhibitor activity;GO:0004866,endopeptidase inhibitor activity;GO:0004857,enzyme inhibitor activity	ko04010,MAPK signaling pathway
153	sp|P11597|CETP_HUMAN	Cholesteryl ester transfer protein OS=Homo sapiens GN=CETP PE=1 SV=2		down	0.182912	3.38547e-06	regulation of biological process;establishment of localization;cellular component organization or biogenesis;developmental process;multicellular organismal process;cellular process;negative regulation of biological process;localization;biological regulation;metabolic process	extracellular region part;extracellular region;organelle;macromolecular complex	transporter activity;binding		Toll-like receptor signaling pathway;PPAR signaling pathway	GO:0065007,biological regulation;GO:0050793,regulation of developmental process;GO:0006576,biogenic amine metabolic process;GO:0019637,organophosphate metabolic process;GO:0006641,triglyceride metabolic process;GO:0051239,regulation of multicellular organismal process;GO:0016044,membrane organization;GO:0042592,homeostatic process;GO:0042439,ethanolamine and derivative metabolic process;GO:004317…	GO:0005615,extracellular space;GO:0032994,protein-lipid complex;GO:0032991,macromolecular complex;GO:0031982,vesicle;GO:0034364,high-density lipoprotein particle;GO:0043226,organelle;GO:0034358,plasma lipoprotein particle;GO:0070062,extracellular vesicular exosome;GO:0005576,extracellular region;GO:0043230,extracellular organelle;GO:0065010,extracellular membrane-bounded organelle;GO:0043227,memb…	GO:0043169,cation binding;GO:0031210,phosphatidylcholine binding;GO:0017129,triglyceride binding;GO:0008289,lipid binding;GO:0043167,ion binding;GO:0050997,quaternary ammonium group binding;GO:0043178,alcohol binding;GO:0005543,phospholipid binding;GO:0043176,amine binding;GO:0032934,sterol binding;GO:0015485,cholesterol binding;GO:0005488,binding;GO:0017127,cholesterol transporter activity;GO:00…	ko03320,PPAR signaling pathway;ko04620,Toll-like receptor signaling pathway
154	sp|Q92954|PRG4_HUMAN	Proteoglycan 4 OS=Homo sapiens GN=PRG4 PE=1 SV=2		down	0.166677	2.953e-05	immune system process;regulation of biological process;establishment of localization;cellular component organization or biogenesis;developmental process;multicellular organismal process;cellular process;cell proliferation;response to stimulus;negative regulation of biological process;localization;biological regulation;metabolic process	extracellular region part;extracellular region	molecular transducer activity;binding		ECM-receptor interaction;Focal adhesion	GO:0065007,biological regulation;GO:0060255,regulation of macromolecule metabolic process;GO:0010558,negative regulation of macromolecule biosynthetic process;GO:0031326,regulation of cellular biosynthetic process;GO:0031324,negative regulation of cellular metabolic process;GO:0051239,regulation of multicellular organismal process;GO:0009892,negative regulation of metabolic process;GO:0016044,mem…	GO:0005615,extracellular space;GO:0005576,extracellular region;GO:0044421,extracellular region part	GO:0005044,scavenger receptor activity;GO:0004872,receptor activity;GO:0030247,polysaccharide binding;GO:0005488,binding;GO:0004871,signal transducer activity;GO:0060089,molecular transducer activity;GO:0030246,carbohydrate binding;GO:0001871,pattern binding;GO:0004888,transmembrane receptor activity	ko04510,Focal adhesion;ko04512,ECM-receptor interaction
155	sp|P08709|FA7_HUMAN	Coagulation factor VII OS=Homo sapiens GN=F7 PE=1 SV=1		down	0.263168	7.23643e-05	immune system process;regulation of biological process;establishment of localization;positive regulation of biological process;developmental process;rhythmic process;multicellular organismal process;cellular process;response to stimulus;signaling;localization;locomotion;biological regulation;metabolic process	extracellular region part;extracellular region;organelle;cell part;cell;organelle part;membrane-enclosed lumen	binding;catalytic activity	Posttranslational modification, protein turnover, chaperones ;	Complement and coagulation cascades	GO:0065007,biological regulation;GO:0010740,positive regulation of protein kinase cascade;GO:0034960,cellular biopolymer metabolic process;GO:0009605,response to external stimulus;GO:0051897,positive regulation of protein kinase B signaling cascade;GO:0006950,response to stress;GO:0042221,response to chemical stimulus;GO:0048731,system development;GO:0050926,regulation of positive chemotaxis;GO:0…	GO:0044446,intracellular organelle part;GO:0043229,intracellular organelle;GO:0044444,cytoplasmic part;GO:0005783,endoplasmic reticulum;GO:0044431,Golgi apparatus part;GO:0031982,vesicle;GO:0044422,organelle part;GO:0043233,organelle lumen;GO:0005788,endoplasmic reticulum lumen;GO:0044464,cell part;GO:0005794,Golgi apparatus;GO:0043227,membrane-bounded organelle;GO:0005796,Golgi lumen;GO:0044421,…	GO:0043169,cation binding;GO:0046872,metal ion binding;GO:0008233,peptidase activity;GO:0001948,glycoprotein binding;GO:0017171,serine hydrolase activity;GO:0070011,peptidase activity, acting on L-amino acid peptides;GO:0005515,protein binding;GO:0003824,catalytic activity;GO:0005488,binding;GO:0043167,ion binding;GO:0005509,calcium ion binding;GO:0005102,receptor binding;GO:0008236,serine-type p…	ko04610,Complement and coagulation cascades
157	sp|Q5XPI4|RN123_HUMAN	E3 ubiquitin-protein ligase RNF123 OS=Homo sapiens GN=RNF123 PE=1 SV=1		up	4.15423	5.43848e-05	metabolic process;cellular process	cell part;cell	binding;catalytic activity			GO:0034960,cellular biopolymer metabolic process;GO:0044267,cellular protein metabolic process;GO:0044238,primary metabolic process;GO:0044237,cellular metabolic process;GO:0043412,biopolymer modification;GO:0043283,biopolymer metabolic process;GO:0008152,metabolic process;GO:0043170,macromolecule metabolic process;GO:0044260,cellular macromolecule metabolic process;GO:0019538,protein metabolic p…	GO:0044424,intracellular part;GO:0044464,cell part;GO:0005737,cytoplasm;GO:0005623,cell;GO:0005622,intracellular	GO:0043169,cation binding;GO:0046872,metal ion binding;GO:0003824,catalytic activity;GO:0005488,binding;GO:0046914,transition metal ion binding;GO:0043167,ion binding;GO:0008270,zinc ion binding;GO:0016874,ligase activity
159	sp|P26038|MOES_HUMAN	Moesin OS=Homo sapiens GN=MSN PE=1 SV=3		up	1.94826	0.00186836	immune system process;regulation of biological process;establishment of localization;cellular component organization or biogenesis;positive regulation of biological process;developmental process;multicellular organismal process;cellular process;response to stimulus;biological adhesion;localization;locomotion;metabolic process;biological regulation	extracellular region part;extracellular region;organelle;cell part;cell	structural molecule activity;binding		Regulation of actin cytoskeleton;Leukocyte transendothelial migration	GO:0065007,biological regulation;GO:0035088,establishment or maintenance of apical/basal cell polarity;GO:0060255,regulation of macromolecule metabolic process;GO:0010628,positive regulation of gene expression;GO:0050793,regulation of developmental process;GO:0022604,regulation of cell morphogenesis;GO:0008361,regulation of cell size;GO:0048731,system development;GO:0000902,cell morphogenesis;GO:…	GO:0001931,uropod;GO:0043209,myelin sheath;GO:0031982,vesicle;GO:0070062,extracellular vesicular exosome;GO:0044464,cell part;GO:0044463,cell projection part;GO:0043232,intracellular non-membrane-bounded organelle;GO:0043231,intracellular membrane-bounded organelle;GO:0031254,trailing edge;GO:0030055,cell-substrate junction;GO:0005623,cell;GO:0005634,nucleus;GO:0005912,adherens junction;GO:004442…	GO:0003676,nucleic acid binding;GO:0019901,protein kinase binding;GO:0003723,RNA binding;GO:0005515,protein binding;GO:0050839,cell adhesion molecule binding;GO:0005488,binding;GO:0008092,cytoskeletal protein binding;GO:0005198,structural molecule activity;GO:0019899,enzyme binding;GO:0005200,structural constituent of cytoskeleton;GO:0005102,receptor binding;GO:0019900,kinase binding;GO:0003725,d…	ko04810,Regulation of actin cytoskeleton;ko04670,Leukocyte transendothelial migration
160	sp|O14791|APOL1_HUMAN	Apolipoprotein L1 OS=Homo sapiens GN=APOL1 PE=1 SV=5		down	0.556248	0.000614957	immune system process;multi-organism process;establishment of localization;cellular component organization or biogenesis;cellular process;cell killing;response to stimulus;localization;metabolic process;death	extracellular region part;extracellular region;macromolecular complex;cell part;cell	transporter activity;binding			GO:0031640,killing of cells of another organism;GO:0006950,response to stress;GO:0044238,primary metabolic process;GO:0016044,membrane organization;GO:0043170,macromolecule metabolic process;GO:0042157,lipoprotein metabolic process;GO:0006955,immune response;GO:0006066,alcohol metabolic process;GO:0002376,immune system process;GO:0016125,sterol metabolic process;GO:0006898,receptor-mediated endoc…	GO:0005615,extracellular space;GO:0032994,protein-lipid complex;GO:0005623,cell;GO:0032991,macromolecular complex;GO:0034361,very-low-density lipoprotein particle;GO:0034364,high-density lipoprotein particle;GO:0044425,membrane part;GO:0034358,plasma lipoprotein particle;GO:0005576,extracellular region;GO:0044464,cell part;GO:0016021,integral to membrane;GO:0031224,intrinsic to membrane;GO:001602…	GO:0005253,anion channel activity;GO:0005254,chloride channel activity;GO:0015075,ion transmembrane transporter activity;GO:0008289,lipid binding;GO:0005515,protein binding;GO:0008509,anion transmembrane transporter activity;GO:0005216,ion channel activity;GO:0005488,binding;GO:0022838,substrate specific channel activity;GO:0015267,channel activity;GO:0022803,passive transmembrane transporter act…
162	sp|P00352|AL1A1_HUMAN	Retinal dehydrogenase 1 OS=Homo sapiens GN=ALDH1A1 PE=1 SV=2		up	4.12676	1.04068e-05	response to stimulus;regulation of biological process;metabolic process;biological regulation;cellular process	extracellular region part;extracellular region;organelle;cell part;cell	enzyme regulator activity;binding;catalytic activity	Energy production and conversion ;	Metabolic pathways;Retinol metabolism	GO:0065007,biological regulation;GO:0016101,diterpenoid metabolic process;GO:0042221,response to chemical stimulus;GO:0044238,primary metabolic process;GO:0006805,xenobiotic metabolic process;GO:0065009,regulation of molecular function;GO:0006066,alcohol metabolic process;GO:0006775,fat-soluble vitamin metabolic process;GO:0006721,terpenoid metabolic process;GO:0009987,cellular process;GO:0044255…	GO:0044444,cytoplasmic part;GO:0031982,vesicle;GO:0070062,extracellular vesicular exosome;GO:0044464,cell part;GO:0043230,extracellular organelle;GO:0043227,membrane-bounded organelle;GO:0044421,extracellular region part;GO:0044424,intracellular part;GO:0005737,cytoplasm;GO:0005623,cell;GO:0043226,organelle;GO:0005829,cytosol;GO:0005622,intracellular;GO:0005576,extracellular region;GO:0065010,ext…	GO:0016903,oxidoreductase activity, acting on the aldehyde or oxo group of donors;GO:0008289,lipid binding;GO:0060589,nucleoside-triphosphatase regulator activity;GO:0003824,catalytic activity;GO:0005488,binding;GO:0005497,androgen binding;GO:0016620,oxidoreductase activity, acting on the aldehyde or oxo group of donors, NAD or NADP as acceptor;GO:0005096,GTPase activator activity;GO:0042562,horm…	ko00830,Retinol metabolism;ko01100,Metabolic pathways
163	sp|P29622|KAIN_HUMAN	Kallistatin OS=Homo sapiens GN=SERPINA4 PE=1 SV=3		down	0.272887	8.11325e-05	regulation of biological process;metabolic process;biological regulation	extracellular region part;extracellular region;organelle	enzyme regulator activity	Posttranslational modification, protein turnover, chaperones ;	Complement and coagulation cascades	GO:0065007,biological regulation;GO:0050790,regulation of catalytic activity;GO:0044092,negative regulation of molecular function;GO:0010951,negative regulation of endopeptidase activity;GO:0010466,negative regulation of peptidase activity;GO:0052548,regulation of endopeptidase activity;GO:0051346,negative regulation of hydrolase activity;GO:0052547,regulation of peptidase activity;GO:0051336,reg…	GO:0005615,extracellular space;GO:0031982,vesicle;GO:0043226,organelle;GO:0005576,extracellular region;GO:0070062,extracellular vesicular exosome;GO:0043230,extracellular organelle;GO:0065010,extracellular membrane-bounded organelle;GO:0031988,membrane-bounded vesicle;GO:0043227,membrane-bounded organelle;GO:0044421,extracellular region part	GO:0004867,serine-type endopeptidase inhibitor activity;GO:0030234,enzyme regulator activity;GO:0030414,peptidase inhibitor activity;GO:0004866,endopeptidase inhibitor activity;GO:0004857,enzyme inhibitor activity	ko04610,Complement and coagulation cascades
164	sp|Q9BT78|CSN4_HUMAN	COP9 signalosome complex subunit 4 OS=Homo sapiens GN=COPS4 PE=1 SV=1		up	3.69934	0.00230117	response to stimulus;cellular component organization or biogenesis;metabolic process;cellular process	synapse part;extracellular region part;organelle;cell part;membrane-enclosed lumen;synapse;extracellular region;cell;macromolecular complex;organelle part	binding;catalytic activity	Posttranslational modification, protein turnover, chaperones ;		GO:0033554,cellular response to stress;GO:0034960,cellular biopolymer metabolic process;GO:0006950,response to stress;GO:0006974,response to DNA damage stimulus;GO:0044238,primary metabolic process;GO:0000338,protein deneddylation;GO:0043283,biopolymer metabolic process;GO:0043170,macromolecule metabolic process;GO:0034984,cellular response to DNA damage stimulus;GO:0009987,cellular process;GO:00…	GO:0044446,intracellular organelle part;GO:0044456,synapse part;GO:0030136,clathrin-coated vesicle;GO:0031981,nuclear lumen;GO:0031982,vesicle;GO:0044422,organelle part;GO:0043233,organelle lumen;GO:0070062,extracellular vesicular exosome;GO:0044464,cell part;GO:0005654,nucleoplasm;GO:0043231,intracellular membrane-bounded organelle;GO:0031974,membrane-enclosed lumen;GO:0005623,cell;GO:0005634,nu…	GO:0008233,peptidase activity;GO:0070011,peptidase activity, acting on L-amino acid peptides;GO:0005515,protein binding;GO:0003824,catalytic activity;GO:0005488,binding;GO:0008234,cysteine-type peptidase activity;GO:0019783,small conjugating protein-specific protease activity;GO:0016787,hydrolase activity
165	sp|Q15113|PCOC1_HUMAN	Procollagen C-endopeptidase enhancer 1 OS=Homo sapiens GN=PCOLCE PE=1 SV=2		down	0.279646	1.75467e-05	regulation of biological process;developmental process;metabolic process;biological regulation;multicellular organismal process	extracellular region part;extracellular region;organelle	enzyme regulator activity;binding			GO:0065007,biological regulation;GO:0032502,developmental process;GO:0050790,regulation of catalytic activity;GO:0051345,positive regulation of hydrolase activity;GO:0010952,positive regulation of peptidase activity;GO:0043085,positive regulation of catalytic activity;GO:0032501,multicellular organismal process;GO:0052547,regulation of peptidase activity;GO:0044093,positive regulation of molecula…	GO:0005615,extracellular space;GO:0005578,proteinaceous extracellular matrix;GO:0031982,vesicle;GO:0043226,organelle;GO:0031012,extracellular matrix;GO:0005576,extracellular region;GO:0070062,extracellular vesicular exosome;GO:0005581,collagen;GO:0043230,extracellular organelle;GO:0065010,extracellular membrane-bounded organelle;GO:0044420,extracellular matrix part;GO:0031988,membrane-bounded ves…	GO:0005515,protein binding;GO:0016504,peptidase activator activity;GO:0030247,polysaccharide binding;GO:0005488,binding;GO:0008201,heparin binding;GO:0008047,enzyme activator activity;GO:0030234,enzyme regulator activity;GO:0005518,collagen binding;GO:0030246,carbohydrate binding;GO:0001871,pattern binding;GO:0005539,glycosaminoglycan binding
167	sp|P40227|TCPZ_HUMAN	T-complex protein 1 subunit zeta OS=Homo sapiens GN=CCT6A PE=1 SV=3		up	2.81638	0.000940588	regulation of biological process;cellular component organization or biogenesis;positive regulation of biological process;metabolic process;biological regulation;cellular process	extracellular region part;extracellular region;organelle;macromolecular complex;cell part;cell;organelle part	binding	Posttranslational modification, protein turnover, chaperones ;		GO:0065007,biological regulation;GO:0032210,regulation of telomere maintenance via telomerase;GO:0051173,positive regulation of nitrogen compound metabolic process;GO:0060255,regulation of macromolecule metabolic process;GO:0034960,cellular biopolymer metabolic process;GO:0044238,primary metabolic process;GO:0031326,regulation of cellular biosynthetic process;GO:0050821,protein stabilization;GO:0…	GO:0044446,intracellular organelle part;GO:0043229,intracellular organelle;GO:0044444,cytoplasmic part;GO:0031982,vesicle;GO:0044445,cytosolic part;GO:0044422,organelle part;GO:0070062,extracellular vesicular exosome;GO:0044464,cell part;GO:0005832,chaperonin-containing T-complex;GO:0043230,extracellular organelle;GO:0043227,membrane-bounded organelle;GO:0043232,intracellular non-membrane-bounded…	GO:0032553,ribonucleotide binding;GO:0001883,purine nucleoside binding;GO:0032555,purine ribonucleotide binding;GO:0000166,nucleotide binding;GO:0005515,protein binding;GO:0005488,binding;GO:0005524,ATP binding;GO:0001882,nucleoside binding;GO:0030554,adenyl nucleotide binding;GO:0017076,purine nucleotide binding;GO:0032559,adenyl ribonucleotide binding;GO:0051082,unfolded protein binding
169	sp|P00748|FA12_HUMAN	Coagulation factor XII OS=Homo sapiens GN=F12 PE=1 SV=3		down	0.247701	0.000328014	immune system process;regulation of biological process;positive regulation of biological process;multicellular organismal process;cellular process;response to stimulus;negative regulation of biological process;biological regulation;metabolic process	extracellular region part;extracellular region;organelle;cell part;cell	binding;catalytic activity	Posttranslational modification, protein turnover, chaperones ;	Complement and coagulation cascades	GO:0065007,biological regulation;GO:0009894,regulation of catabolic process;GO:0002673,regulation of acute inflammatory response;GO:0009605,response to external stimulus;GO:0051919,positive regulation of fibrinolysis;GO:0031347,regulation of defense response;GO:0006950,response to stress;GO:0042221,response to chemical stimulus;GO:0009607,response to biotic stimulus;GO:0051239,regulation of multi…	GO:0005615,extracellular space;GO:0005623,cell;GO:0031982,vesicle;GO:0043226,organelle;GO:0005886,plasma membrane;GO:0005576,extracellular region;GO:0070062,extracellular vesicular exosome;GO:0044464,cell part;GO:0043230,extracellular organelle;GO:0065010,extracellular membrane-bounded organelle;GO:0031988,membrane-bounded vesicle;GO:0043227,membrane-bounded organelle;GO:0016020,membrane;GO:00444…	GO:0008233,peptidase activity;GO:0017171,serine hydrolase activity;GO:0070011,peptidase activity, acting on L-amino acid peptides;GO:0005515,protein binding;GO:0003824,catalytic activity;GO:0005488,binding;GO:0008236,serine-type peptidase activity;GO:0004175,endopeptidase activity;GO:0004252,serine-type endopeptidase activity;GO:0016787,hydrolase activity	ko04610,Complement and coagulation cascades
170	sp|Q92496|FHR4_HUMAN	Complement factor H-related protein 4 OS=Homo sapiens GN=CFHR4 PE=1 SV=3		down	0.44972	0.00929217	establishment of localization;localization	extracellular region part;extracellular region;organelle	transporter activity		Complement and coagulation cascades;Staphylococcus aureus infection	GO:0051234,establishment of localization;GO:0006810,transport;GO:0006869,lipid transport;GO:0051179,localization	GO:0031982,vesicle;GO:0043226,organelle;GO:0005576,extracellular region;GO:0070062,extracellular vesicular exosome;GO:0043230,extracellular organelle;GO:0065010,extracellular membrane-bounded organelle;GO:0031988,membrane-bounded vesicle;GO:0043227,membrane-bounded organelle;GO:0044421,extracellular region part	GO:0005319,lipid transporter activity;GO:0005215,transporter activity;GO:0022892,substrate-specific transporter activity	ko05150,Staphylococcus aureus infection;ko04610,Complement and coagulation cascades
171	sp|P35858|ALS_HUMAN	Insulin-like growth factor-binding protein complex acid labile subunit OS=Homo sapiens GN=IGFALS PE=1 SV=1		down	0.252932	7.67603e-05	response to stimulus;biological adhesion;regulation of biological process;signaling;metabolic process;biological regulation;cellular process	extracellular region part;organelle;cell part;membrane-enclosed lumen;extracellular region;cell;macromolecular complex;organelle part	binding	Function unknown ;	ECM-receptor interaction;Hematopoietic cell lineage	GO:0065007,biological regulation;GO:0034960,cellular biopolymer metabolic process;GO:0044267,cellular protein metabolic process;GO:0044238,primary metabolic process;GO:0044237,cellular metabolic process;GO:0007154,cell communication;GO:0043283,biopolymer metabolic process;GO:0008152,metabolic process;GO:0043170,macromolecule metabolic process;GO:0044260,cellular macromolecule metabolic process;GO…	GO:0044446,intracellular organelle part;GO:0043229,intracellular organelle;GO:0031981,nuclear lumen;GO:0031982,vesicle;GO:0044422,organelle part;GO:0043233,organelle lumen;GO:0070062,extracellular vesicular exosome;GO:0044464,cell part;GO:0043230,extracellular organelle;GO:0005654,nucleoplasm;GO:0043227,membrane-bounded organelle;GO:0044421,extracellular region part;GO:0005615,extracellular space…	GO:0005515,protein binding;GO:0005488,binding;GO:0019838,growth factor binding	ko04512,ECM-receptor interaction;ko04640,Hematopoietic cell lineage
172	sp|P27918|PROP_HUMAN	Properdin OS=Homo sapiens GN=CFP PE=1 SV=2		down	0.139814	5.14755e-05	immune system process;regulation of biological process;multi-organism process;positive regulation of biological process;cellular process;response to stimulus;biological regulation;metabolic process	extracellular region part;extracellular region;organelle;cell part;cell;organelle part;membrane-enclosed lumen			Axon guidance	GO:0065007,biological regulation;GO:0009894,regulation of catabolic process;GO:0002673,regulation of acute inflammatory response;GO:0034960,cellular biopolymer metabolic process;GO:0009617,response to bacterium;GO:0009605,response to external stimulus;GO:0031347,regulation of defense response;GO:0006950,response to stress;GO:0048584,positive regulation of response to stimulus;GO:0009607,response …	GO:0044446,intracellular organelle part;GO:0043229,intracellular organelle;GO:0044444,cytoplasmic part;GO:0005783,endoplasmic reticulum;GO:0044422,organelle part;GO:0043233,organelle lumen;GO:0005788,endoplasmic reticulum lumen;GO:0044464,cell part;GO:0043227,membrane-bounded organelle;GO:0044421,extracellular region part;GO:0005615,extracellular space;GO:0043231,intracellular membrane-bounded or…		ko04360,Axon guidance
173	sp|P63104|1433Z_HUMAN	14-3-3 protein zeta/delta OS=Homo sapiens GN=YWHAZ PE=1 SV=1		up	2.36539	0.000318435	regulation of biological process;establishment of localization;cellular component organization or biogenesis;multicellular organismal process;cellular process;response to stimulus;signaling;negative regulation of biological process;localization;biological regulation;metabolic process;death	extracellular region part;extracellular region;organelle;cell part;cell;organelle part;membrane-enclosed lumen	binding;catalytic activity	Signal transduction mechanisms ;	Cell cycle;Neurotrophin signaling pathway;Oocyte meiosis;Pathogenic Escherichia coli infection	GO:0065007,biological regulation;GO:0034960,cellular biopolymer metabolic process;GO:0050793,regulation of developmental process;GO:0009605,response to external stimulus;GO:0006950,response to stress;GO:0007154,cell communication;GO:0007264,small GTPase mediated signal transduction;GO:0043283,biopolymer metabolic process;GO:0043069,negative regulation of programmed cell death;GO:0043284,biopolyme…	GO:0044446,intracellular organelle part;GO:0031981,nuclear lumen;GO:0031982,vesicle;GO:0005764,lysosome;GO:0044422,organelle part;GO:0043233,organelle lumen;GO:0070062,extracellular vesicular exosome;GO:0044464,cell part;GO:0005654,nucleoplasm;GO:0043231,intracellular membrane-bounded organelle;GO:0030055,cell-substrate junction;GO:0005739,mitochondrion;GO:0031974,membrane-enclosed lumen;GO:00056…	GO:0019901,protein kinase binding;GO:0004497,monooxygenase activity;GO:0042802,identical protein binding;GO:0005515,protein binding;GO:0003824,catalytic activity;GO:0019904,protein domain specific binding;GO:0005488,binding;GO:0016491,oxidoreductase activity;GO:0008134,transcription factor binding;GO:0019899,enzyme binding;GO:0019900,kinase binding;GO:0031625,ubiquitin protein ligase binding	ko04114,Oocyte meiosis;ko04722,Neurotrophin signaling pathway;ko05130,Pathogenic Escherichia coli infection;ko04110,Cell cycle
174	sp|Q00610|CLH1_HUMAN	Clathrin heavy chain 1 OS=Homo sapiens GN=CLTC PE=1 SV=5		up	1.75288	0.00298499	immune system process;establishment of localization;cellular component organization or biogenesis;developmental process;multicellular organismal process;cellular process;localization;metabolic process	synapse part;extracellular region part;organelle;cell part;extracellular region;synapse;cell;macromolecular complex;organelle part	structural molecule activity;binding		Endocytosis;Bacterial invasion of epithelial cells;Lysosome;Huntington's disease	GO:0019882,antigen processing and presentation;GO:0001649,osteoblast differentiation;GO:0002504,antigen processing and presentation of peptide or polysaccharide antigen via MHC class II;GO:0048731,system development;GO:0000278,mitotic cell cycle;GO:0015682,ferric iron transport;GO:0000279,M phase;GO:0002495,antigen processing and presentation of peptide antigen via MHC class II;GO:0016044,membran…	GO:0044446,intracellular organelle part;GO:0000139,Golgi membrane;GO:0043209,myelin sheath;GO:0031982,vesicle;GO:0030140,trans-Golgi network transport vesicle;GO:0044464,cell part;GO:0043232,intracellular non-membrane-bounded organelle;GO:0043231,intracellular membrane-bounded organelle;GO:0030120,vesicle coat;GO:0033267,axon part;GO:0030055,cell-substrate junction;GO:0005739,mitochondrion;GO:000…	GO:0003676,nucleic acid binding;GO:0019901,protein kinase binding;GO:0003723,RNA binding;GO:0005515,protein binding;GO:0005488,binding;GO:0005198,structural molecule activity;GO:0019899,enzyme binding;GO:0019900,kinase binding;GO:0003725,double-stranded RNA binding	ko04144,Endocytosis;ko05100,Bacterial invasion of epithelial cells;ko05016,Huntington's disease;ko04142,Lysosome
177	sp|Q9UK55|ZPI_HUMAN	Protein Z-dependent protease inhibitor OS=Homo sapiens GN=SERPINA10 PE=1 SV=1		down	0.498253	0.000548259	reproductive process;reproduction;regulation of biological process;establishment of localization;multicellular organismal process;cellular process;response to stimulus;localization;biological regulation;metabolic process	extracellular region part;extracellular region;organelle	enzyme regulator activity;binding	Posttranslational modification, protein turnover, chaperones ;	Complement and coagulation cascades	GO:0065007,biological regulation;GO:0009605,response to external stimulus;GO:0006950,response to stress;GO:0060341,regulation of cellular localization;GO:0052548,regulation of endopeptidase activity;GO:0051046,regulation of secretion;GO:0043086,negative regulation of catalytic activity;GO:0065009,regulation of molecular function;GO:0007596,blood coagulation;GO:0009611,response to wounding;GO:0044…	GO:0005615,extracellular space;GO:0031982,vesicle;GO:0043226,organelle;GO:0005576,extracellular region;GO:0070062,extracellular vesicular exosome;GO:0043230,extracellular organelle;GO:0065010,extracellular membrane-bounded organelle;GO:0031988,membrane-bounded vesicle;GO:0043227,membrane-bounded organelle;GO:0044421,extracellular region part	GO:0030247,polysaccharide binding;GO:0005488,binding;GO:0004867,serine-type endopeptidase inhibitor activity;GO:0008201,heparin binding;GO:0030234,enzyme regulator activity;GO:0004866,endopeptidase inhibitor activity;GO:0030414,peptidase inhibitor activity;GO:0004857,enzyme inhibitor activity;GO:0030246,carbohydrate binding;GO:0001871,pattern binding;GO:0005539,glycosaminoglycan binding	ko04610,Complement and coagulation cascades
178	sp|Q99460|PSMD1_HUMAN	26S proteasome non-ATPase regulatory subunit 1 OS=Homo sapiens GN=PSMD1 PE=1 SV=2		up	1.73325	0.0112299	immune system process;regulation of biological process;cellular component organization or biogenesis;positive regulation of biological process;developmental process;multicellular organismal process;cellular process;response to stimulus;signaling;viral reproduction;negative regulation of biological process;locomotion;biological regulation;metabolic process;death	extracellular region part;organelle;cell part;membrane-enclosed lumen;extracellular region;cell;macromolecular complex;organelle part	enzyme regulator activity;catalytic activity	Posttranslational modification, protein turnover, chaperones ;	Proteasome	GO:0051338,regulation of transferase activity;GO:0034960,cellular biopolymer metabolic process;GO:0031349,positive regulation of defense response;GO:0050852,T cell receptor signaling pathway;GO:0019941,modification-dependent protein catabolic process;GO:0006595,polyamine metabolic process;GO:0031347,regulation of defense response;GO:0042221,response to chemical stimulus;GO:0048731,system developm…	GO:0044446,intracellular organelle part;GO:0005838,proteasome regulatory particle;GO:0031981,nuclear lumen;GO:0031982,vesicle;GO:0044422,organelle part;GO:0043233,organelle lumen;GO:0070062,extracellular vesicular exosome;GO:0034515,proteasome storage granule;GO:0044464,cell part;GO:0005654,nucleoplasm;GO:0043231,intracellular membrane-bounded organelle;GO:0031974,membrane-enclosed lumen;GO:00056…	GO:0008233,peptidase activity;GO:0070011,peptidase activity, acting on L-amino acid peptides;GO:0003824,catalytic activity;GO:0030234,enzyme regulator activity;GO:0016787,hydrolase activity;GO:0004175,endopeptidase activity	ko03050,Proteasome
179	sp|Q9NQ79|CRAC1_HUMAN	Cartilage acidic protein 1 OS=Homo sapiens GN=CRTAC1 PE=1 SV=2		down	0.326752	0.0292791	cellular component organization or biogenesis;developmental process;multicellular organismal process;cellular process	extracellular region part;extracellular region;organelle;cell part;cell	binding			GO:0007417,central nervous system development;GO:0032989,cellular component morphogenesis;GO:0048666,neuron development;GO:0048667,cell morphogenesis involved in neuron differentiation;GO:0032502,developmental process;GO:0031175,neuron projection development;GO:0048858,cell projection morphogenesis;GO:0048731,system development;GO:0000902,cell morphogenesis;GO:0048699,generation of neurons;GO:004…	GO:0031982,vesicle;GO:0042995,cell projection;GO:0043005,neuron projection;GO:0030426,growth cone;GO:0070062,extracellular vesicular exosome;GO:0030427,site of polarized growth;GO:0044464,cell part;GO:0043230,extracellular organelle;GO:0043227,membrane-bounded organelle;GO:0044421,extracellular region part;GO:0005578,proteinaceous extracellular matrix;GO:0005623,cell;GO:0043226,organelle;GO:00310…	GO:0043169,cation binding;GO:0043167,ion binding;GO:0046872,metal ion binding;GO:0005509,calcium ion binding;GO:0005515,protein binding;GO:0005488,binding
180	sp|Q13200|PSMD2_HUMAN	26S proteasome non-ATPase regulatory subunit 2 OS=Homo sapiens GN=PSMD2 PE=1 SV=3		up	3.29243	2.93248e-05	immune system process;regulation of biological process;cellular component organization or biogenesis;positive regulation of biological process;developmental process;multicellular organismal process;cellular process;response to stimulus;signaling;viral reproduction;negative regulation of biological process;locomotion;biological regulation;metabolic process;death	extracellular region part;organelle;cell part;membrane-enclosed lumen;extracellular region;cell;macromolecular complex;organelle part	enzyme regulator activity;binding;catalytic activity	Posttranslational modification, protein turnover, chaperones ;	Proteasome	GO:0051338,regulation of transferase activity;GO:0034960,cellular biopolymer metabolic process;GO:0031349,positive regulation of defense response;GO:0050852,T cell receptor signaling pathway;GO:0019941,modification-dependent protein catabolic process;GO:0006595,polyamine metabolic process;GO:0031347,regulation of defense response;GO:0042221,response to chemical stimulus;GO:0048731,system developm…	GO:0044446,intracellular organelle part;GO:0005838,proteasome regulatory particle;GO:0031981,nuclear lumen;GO:0031982,vesicle;GO:0044422,organelle part;GO:0043233,organelle lumen;GO:0070062,extracellular vesicular exosome;GO:0034515,proteasome storage granule;GO:0044464,cell part;GO:0005654,nucleoplasm;GO:0043231,intracellular membrane-bounded organelle;GO:0031974,membrane-enclosed lumen;GO:00056…	GO:0008233,peptidase activity;GO:0070011,peptidase activity, acting on L-amino acid peptides;GO:0005515,protein binding;GO:0003824,catalytic activity;GO:0005488,binding;GO:0030234,enzyme regulator activity;GO:0004175,endopeptidase activity;GO:0016787,hydrolase activity	ko03050,Proteasome
181	sp|P01019|ANGT_HUMAN	Angiotensinogen OS=Homo sapiens GN=AGT PE=1 SV=1		up	2.45349	1.25452e-05	reproduction;multi-organism process;positive regulation of biological process;developmental process;multicellular organismal process;cellular process;growth;signaling;negative regulation of biological process;metabolic process;biological regulation;death;reproductive process;regulation of biological process;cellular component organization or biogenesis;establishment of localization;rhythmic proce…	extracellular region part;extracellular region;organelle;cell part;cell	enzyme regulator activity;binding;channel regulator activity	Posttranslational modification, protein turnover, chaperones ;	Renin-angiotensin system	GO:0031349,positive regulation of defense response;GO:0031347,regulation of defense response;GO:0045926,negative regulation of growth;GO:0007200,activation of phospholipase C activity by G-protein coupled receptor protein signaling pathway coupled to IP3 second messenger;GO:0031326,regulation of cellular biosynthetic process;GO:0052548,regulation of endopeptidase activity;GO:0051924,regulation of…	GO:0044424,intracellular part;GO:0005737,cytoplasm;GO:0005623,cell;GO:0031982,vesicle;GO:0043226,organelle;GO:0005622,intracellular;GO:0005576,extracellular region;GO:0070062,extracellular vesicular exosome;GO:0044464,cell part;GO:0043230,extracellular organelle;GO:0065010,extracellular membrane-bounded organelle;GO:0031988,membrane-bounded vesicle;GO:0043227,membrane-bounded organelle;GO:0044421…	GO:0008083,growth factor activity;GO:0005515,protein binding;GO:0001664,G-protein-coupled receptor binding;GO:0015457,auxiliary transport protein activity;GO:0005179,hormone activity;GO:0005488,binding;GO:0004867,serine-type endopeptidase inhibitor activity;GO:0017080,sodium channel regulator activity;GO:0005102,receptor binding;GO:0008047,enzyme activator activity;GO:0004866,endopeptidase inhibi…	ko04614,Renin-angiotensin system
182	sp|P02743|SAMP_HUMAN	Serum amyloid P-component OS=Homo sapiens GN=APCS PE=1 SV=2		down	0.250323	4.47337e-05	reproductive process;reproduction;immune system process;regulation of biological process;multi-organism process;cellular component organization or biogenesis;developmental process;multicellular organismal process;cellular process;response to stimulus;viral reproduction;negative regulation of biological process;locomotion;biological regulation;metabolic process	extracellular region part;extracellular region;organelle;cell part;cell	binding		Pancreatic secretion;Proximal tubule bicarbonate reclamation;Gastric acid secretion;Collecting duct acid secretion;Nitrogen metabolism	GO:0065007,biological regulation;GO:0002673,regulation of acute inflammatory response;GO:0034960,cellular biopolymer metabolic process;GO:0050793,regulation of developmental process;GO:0009605,response to external stimulus;GO:0031347,regulation of defense response;GO:0006950,response to stress;GO:0051239,regulation of multicellular organismal process;GO:0043283,biopolymer metabolic process;GO:004…	GO:0043229,intracellular organelle;GO:0031982,vesicle;GO:0070062,extracellular vesicular exosome;GO:0044464,cell part;GO:0043230,extracellular organelle;GO:0043227,membrane-bounded organelle;GO:0044421,extracellular region part;GO:0043231,intracellular membrane-bounded organelle;GO:0044424,intracellular part;GO:0005634,nucleus;GO:0005623,cell;GO:0043226,organelle;GO:0031012,extracellular matrix;G…	GO:0043169,cation binding;GO:0046872,metal ion binding;GO:0005515,protein binding;GO:0005488,binding;GO:0001846,opsonin binding;GO:0043167,ion binding;GO:0005509,calcium ion binding;GO:0001848,complement binding;GO:0001849,complement component C1q binding;GO:0046790,virion binding;GO:0030246,carbohydrate binding;GO:0051082,unfolded protein binding	ko04972,Pancreatic secretion;ko04964,Proximal tubule bicarbonate reclamation;ko04966,Collecting duct acid secretion;ko00910,Nitrogen metabolism;ko04971,Gastric acid secretion
185	sp|P0DOX2|IGA2_HUMAN	Immunoglobulin alpha-2 heavy chain OS=Homo sapiens PE=1 SV=1		down	0.199862	0.0153594	immune system process;regulation of biological process;multi-organism process;establishment of localization;cellular component organization or biogenesis;positive regulation of biological process;multicellular organismal process;cellular process;response to stimulus;signaling;localization;biological regulation;metabolic process	extracellular region part;extracellular region;organelle;macromolecular complex;cell part;cell	binding		Fc epsilon RI signaling pathway;Viral myocarditis;Primary immunodeficiency;Staphylococcus aureus infection;Natural killer cell mediated cytotoxicity;Hematopoietic cell lineage;Asthma;Leishmaniasis;Phagosome;Systemic lupus erythematosus;Allograft rejection;Fc gamma R-mediated phagocytosis;B cell receptor signaling pathway;Dilated cardiomyopathy;Autoimmune thyroid disease;Intestinal immune network …	GO:0065007,biological regulation;GO:0009617,response to bacterium;GO:0009605,response to external stimulus;GO:0006950,response to stress;GO:0002694,regulation of leukocyte activation;GO:0048584,positive regulation of response to stimulus;GO:0009607,response to biotic stimulus;GO:0002252,immune effector process;GO:0003094,glomerular filtration;GO:0007154,cell communication;GO:0016044,membrane orga…	GO:0031982,vesicle;GO:0070062,extracellular vesicular exosome;GO:0044464,cell part;GO:0043230,extracellular organelle;GO:0043227,membrane-bounded organelle;GO:0044421,extracellular region part;GO:0005623,cell;GO:0043226,organelle;GO:0009986,cell surface;GO:0044425,membrane part;GO:0005886,plasma membrane;GO:0005576,extracellular region;GO:0009897,external side of plasma membrane;GO:0065010,extrac…	GO:0003823,antigen binding;GO:0005515,protein binding;GO:0005102,receptor binding;GO:0034987,immunoglobulin receptor binding;GO:0005488,binding	ko05416,Viral myocarditis;ko04666,Fc gamma R-mediated phagocytosis;ko05330,Allograft rejection;ko05146,Amoebiasis;ko05340,Primary immunodeficiency;ko04640,Hematopoietic cell lineage;ko04672,Intestinal immune network for IgA production;ko05414,Dilated cardiomyopathy;ko05320,Autoimmune thyroid disease;ko05310,Asthma;ko05150,Staphylococcus aureus infection;ko04650,Natural killer cell mediated cytoto…
187	sp|P35908|K22E_HUMAN	Keratin, type II cytoskeletal 2 epidermal OS=Homo sapiens GN=KRT2 PE=1 SV=2		down	0.42474	0.00353035	cell proliferation;developmental process;locomotion;localization;multicellular organismal process;cellular process	extracellular region part;extracellular region;organelle;macromolecular complex;cell part;cell;organelle part	structural molecule activity;binding			GO:0016477,cell migration;GO:0008283,cell proliferation;GO:0048870,cell motility;GO:0032502,developmental process;GO:0051546,keratinocyte migration;GO:0031424,keratinization;GO:0048731,system development;GO:0048699,generation of neurons;GO:0048869,cellular developmental process;GO:0040011,locomotion;GO:0009888,tissue development;GO:0048729,tissue morphogenesis;GO:0032501,multicellular organismal …	GO:0044446,intracellular organelle part;GO:0043229,intracellular organelle;GO:0044444,cytoplasmic part;GO:0031982,vesicle;GO:0044422,organelle part;GO:0070062,extracellular vesicular exosome;GO:0044464,cell part;GO:0043230,extracellular organelle;GO:0005794,Golgi apparatus;GO:0045111,intermediate filament cytoskeleton;GO:0043227,membrane-bounded organelle;GO:0043232,intracellular non-membrane-bou…	GO:0005198,structural molecule activity;GO:0005515,protein binding;GO:0005200,structural constituent of cytoskeleton;GO:0005488,binding
188	sp|P28676|GRAN_HUMAN	Grancalcin OS=Homo sapiens GN=GCA PE=1 SV=2		down	0.262942	0.00345797	cellular component organization or biogenesis;metabolic process	extracellular region part;extracellular region;organelle;cell part;cell	binding;catalytic activity			GO:0030163,protein catabolic process;GO:0043170,macromolecule metabolic process;GO:0019538,protein metabolic process;GO:0009057,macromolecule catabolic process;GO:0043285,biopolymer catabolic process;GO:0044238,primary metabolic process;GO:0006508,proteolysis;GO:0009056,catabolic process;GO:0043283,biopolymer metabolic process;GO:0008152,metabolic process	GO:0031982,vesicle;GO:0070062,extracellular vesicular exosome;GO:0044464,cell part;GO:0043230,extracellular organelle;GO:0043227,membrane-bounded organelle;GO:0044421,extracellular region part;GO:0044424,intracellular part;GO:0005737,cytoplasm;GO:0005623,cell;GO:0043226,organelle;GO:0005886,plasma membrane;GO:0005622,intracellular;GO:0005576,extracellular region;GO:0065010,extracellular membrane-…	GO:0043169,cation binding;GO:0042803,protein homodimerization activity;GO:0005515,protein binding;GO:0003824,catalytic activity;GO:0043167,ion binding;GO:0008233,peptidase activity;GO:0046872,metal ion binding;GO:0070011,peptidase activity, acting on L-amino acid peptides;GO:0042802,identical protein binding;GO:0046982,protein heterodimerization activity;GO:0005488,binding;GO:0008234,cysteine-typ…
190	sp|P02745|C1QA_HUMAN	Complement C1q subcomponent subunit A OS=Homo sapiens GN=C1QA PE=1 SV=2		down	0.505648	0.0166399	response to stimulus;immune system process;regulation of biological process;signaling;positive regulation of biological process;metabolic process;biological regulation;cellular process	extracellular region part;extracellular region;organelle;macromolecular complex	binding		Complement and coagulation cascades;Chagas disease;Staphylococcus aureus infection;Systemic lupus erythematosus;Prion diseases	GO:0065007,biological regulation;GO:0048583,regulation of response to stimulus;GO:0009605,response to external stimulus;GO:0007267,cell-cell signaling;GO:0006950,response to stress;GO:0042221,response to chemical stimulus;GO:0048584,positive regulation of response to stimulus;GO:0044238,primary metabolic process;GO:0002455,humoral immune response mediated by circulating immunoglobulin;GO:0002252,…	GO:0005615,extracellular space;GO:0043234,protein complex;GO:0005578,proteinaceous extracellular matrix;GO:0032991,macromolecular complex;GO:0031982,vesicle;GO:0043226,organelle;GO:0031012,extracellular matrix;GO:0005576,extracellular region;GO:0070062,extracellular vesicular exosome;GO:0005581,collagen;GO:0043230,extracellular organelle;GO:0065010,extracellular membrane-bounded organelle;GO:0044…	GO:0005515,protein binding;GO:0005488,binding	ko05142,Chagas disease;ko05322,Systemic lupus erythematosus;ko05020,Prion diseases;ko05150,Staphylococcus aureus infection;ko04610,Complement and coagulation cascades
191	sp|P20160|CAP7_HUMAN	Azurocidin OS=Homo sapiens GN=AZU1 PE=1 SV=3		up	3.0937	0.016336	multi-organism process;positive regulation of biological process;developmental process;multicellular organismal process;cellular process;signaling;negative regulation of biological process;metabolic process;biological regulation;death;immune system process;regulation of biological process;cellular component organization or biogenesis;establishment of localization;cell killing;response to stimulus…	extracellular region part;extracellular region;organelle;cell part;cell;organelle part	binding;catalytic activity	Posttranslational modification, protein turnover, chaperones ;	Systemic lupus erythematosus	GO:0051338,regulation of transferase activity;GO:0016477,cell migration;GO:0010628,positive regulation of gene expression;GO:0060326,cell chemotaxis;GO:0042221,response to chemical stimulus;GO:0045321,leukocyte activation;GO:0048731,system development;GO:0031326,regulation of cellular biosynthetic process;GO:0048246,macrophage chemotaxis;GO:0042535,positive regulation of tumor necrosis factor bio…	GO:0005615,extracellular space;GO:0005623,cell;GO:0031982,vesicle;GO:0044425,membrane part;GO:0043226,organelle;GO:0005576,extracellular region;GO:0070062,extracellular vesicular exosome;GO:0044464,cell part;GO:0043230,extracellular organelle;GO:0065010,extracellular membrane-bounded organelle;GO:0031988,membrane-bounded vesicle;GO:0043227,membrane-bounded organelle;GO:0016020,membrane;GO:0019898…	GO:0043394,proteoglycan binding;GO:0008233,peptidase activity;GO:0001948,glycoprotein binding;GO:0017171,serine hydrolase activity;GO:0070011,peptidase activity, acting on L-amino acid peptides;GO:0005515,protein binding;GO:0003824,catalytic activity;GO:0030247,polysaccharide binding;GO:0005488,binding;GO:0008201,heparin binding;GO:0043395,heparan sulfate proteoglycan binding;GO:0008236,serine-ty…	ko05322,Systemic lupus erythematosus
195	sp|Q14166|TTL12_HUMAN	Tubulin--tyrosine ligase-like protein 12 OS=Homo sapiens GN=TTLL12 PE=1 SV=2		up	2.38181	0.00236045	metabolic process;cellular process		binding;catalytic activity			GO:0043170,macromolecule metabolic process;GO:0034960,cellular biopolymer metabolic process;GO:0044260,cellular macromolecule metabolic process;GO:0044267,cellular protein metabolic process;GO:0019538,protein metabolic process;GO:0006464,protein modification process;GO:0009987,cellular process;GO:0044238,primary metabolic process;GO:0043412,biopolymer modification;GO:0044237,cellular metabolic pr…		GO:0032553,ribonucleotide binding;GO:0001883,purine nucleoside binding;GO:0032555,purine ribonucleotide binding;GO:0000166,nucleotide binding;GO:0003824,catalytic activity;GO:0005488,binding;GO:0005524,ATP binding;GO:0001882,nucleoside binding;GO:0030554,adenyl nucleotide binding;GO:0017076,purine nucleotide binding;GO:0032559,adenyl ribonucleotide binding;GO:0016874,ligase activity
198	sp|P50995|ANX11_HUMAN	Annexin A11 OS=Homo sapiens GN=ANXA11 PE=1 SV=1		down	0.281039	0.000203811	response to stimulus;establishment of localization;cellular component organization or biogenesis;localization;cellular process	extracellular region part;extracellular region;organelle;cell part;cell;organelle part;membrane-enclosed lumen	binding			GO:0042221,response to chemical stimulus;GO:0010324,membrane invagination;GO:0010038,response to metal ion;GO:0016044,membrane organization;GO:0051234,establishment of localization;GO:0010035,response to inorganic substance;GO:0016192,vesicle-mediated transport;GO:0006909,phagocytosis;GO:0051179,localization;GO:0051301,cell division;GO:0009987,cellular process;GO:0050896,response to stimulus;GO:0…	GO:0044446,intracellular organelle part;GO:0031967,organelle envelope;GO:0031981,nuclear lumen;GO:0031982,vesicle;GO:0005764,lysosome;GO:0030496,midbody;GO:0044422,organelle part;GO:0043233,organelle lumen;GO:0070062,extracellular vesicular exosome;GO:0044464,cell part;GO:0005654,nucleoplasm;GO:0043232,intracellular non-membrane-bounded organelle;GO:0043231,intracellular membrane-bounded organell…	GO:0043169,cation binding;GO:0046872,metal ion binding;GO:0005544,calcium-dependent phospholipid binding;GO:0008289,lipid binding;GO:0005515,protein binding;GO:0005488,binding;GO:0043167,ion binding;GO:0005543,phospholipid binding;GO:0005509,calcium ion binding;GO:0048306,calcium-dependent protein binding
199	sp|Q16401|PSMD5_HUMAN	26S proteasome non-ATPase regulatory subunit 5 OS=Homo sapiens GN=PSMD5 PE=1 SV=3		up	3.36549	0.000286852	immune system process;regulation of biological process;cellular component organization or biogenesis;positive regulation of biological process;developmental process;multicellular organismal process;cellular process;response to stimulus;signaling;viral reproduction;negative regulation of biological process;locomotion;biological regulation;metabolic process;death	organelle;macromolecular complex;cell part;cell;organelle part;membrane-enclosed lumen	binding			GO:0051338,regulation of transferase activity;GO:0034960,cellular biopolymer metabolic process;GO:0031349,positive regulation of defense response;GO:0050852,T cell receptor signaling pathway;GO:0019941,modification-dependent protein catabolic process;GO:0006595,polyamine metabolic process;GO:0031347,regulation of defense response;GO:0042221,response to chemical stimulus;GO:0048731,system developm…	GO:0044446,intracellular organelle part;GO:0043229,intracellular organelle;GO:0005838,proteasome regulatory particle;GO:0044444,cytoplasmic part;GO:0031981,nuclear lumen;GO:0044422,organelle part;GO:0043233,organelle lumen;GO:0044464,cell part;GO:0022624,proteasome accessory complex;GO:0005654,nucleoplasm;GO:0043227,membrane-bounded organelle;GO:0043231,intracellular membrane-bounded organelle;GO…	GO:0005515,protein binding;GO:0005488,binding
200	sp|P69891|HBG1_HUMAN	Hemoglobin subunit gamma-1 OS=Homo sapiens GN=HBG1 PE=1 SV=2		up	9.87202	6.26365e-06	response to stimulus;establishment of localization;localization;biological regulation;multicellular organismal process	extracellular region part;extracellular region;macromolecular complex;cell part;cell	transporter activity;binding			GO:0065007,biological regulation;GO:0009605,response to external stimulus;GO:0006950,response to stress;GO:0015671,oxygen transport;GO:0032501,multicellular organismal process;GO:0050817,coagulation;GO:0050878,regulation of body fluid levels;GO:0051234,establishment of localization;GO:0042060,wound healing;GO:0009611,response to wounding;GO:0007596,blood coagulation;GO:0051179,localization;GO:001…	GO:0044424,intracellular part;GO:0044444,cytoplasmic part;GO:0043234,protein complex;GO:0005737,cytoplasm;GO:0005623,cell;GO:0032991,macromolecular complex;GO:0005829,cytosol;GO:0044445,cytosolic part;GO:0005622,intracellular;GO:0044464,cell part;GO:0005833,hemoglobin complex	GO:0043169,cation binding;GO:0046872,metal ion binding;GO:0046906,tetrapyrrole binding;GO:0005515,protein binding;GO:0005506,iron ion binding;GO:0005488,binding;GO:0046914,transition metal ion binding;GO:0043167,ion binding;GO:0019825,oxygen binding;GO:0020037,heme binding;GO:0022892,substrate-specific transporter activity;GO:0005215,transporter activity;GO:0005344,oxygen transporter activity
203	sp|O14818|PSA7_HUMAN	Proteasome subunit alpha type-7 OS=Homo sapiens GN=PSMA7 PE=1 SV=1		up	7.76893	3.84039e-05	immune system process;regulation of biological process;cellular component organization or biogenesis;positive regulation of biological process;developmental process;multicellular organismal process;cellular process;response to stimulus;signaling;viral reproduction;negative regulation of biological process;locomotion;biological regulation;metabolic process;death	extracellular region part;organelle;cell part;membrane-enclosed lumen;extracellular region;cell;macromolecular complex;organelle part	binding;catalytic activity	Posttranslational modification, protein turnover, chaperones ;	Proteasome	GO:0051338,regulation of transferase activity;GO:0034960,cellular biopolymer metabolic process;GO:0031349,positive regulation of defense response;GO:0050852,T cell receptor signaling pathway;GO:0019941,modification-dependent protein catabolic process;GO:0006595,polyamine metabolic process;GO:0031347,regulation of defense response;GO:0042221,response to chemical stimulus;GO:0048731,system developm…	GO:0044446,intracellular organelle part;GO:0031981,nuclear lumen;GO:0031982,vesicle;GO:0044422,organelle part;GO:0043233,organelle lumen;GO:0070062,extracellular vesicular exosome;GO:0044464,cell part;GO:0005654,nucleoplasm;GO:0043231,intracellular membrane-bounded organelle;GO:0031974,membrane-enclosed lumen;GO:0005623,cell;GO:0005634,nucleus;GO:0044428,nuclear part;GO:0005576,extracellular regi…	GO:0008233,peptidase activity;GO:0042802,identical protein binding;GO:0070011,peptidase activity, acting on L-amino acid peptides;GO:0005515,protein binding;GO:0003824,catalytic activity;GO:0005488,binding;GO:0070003,threonine-type peptidase activity;GO:0004298,threonine-type endopeptidase activity;GO:0004175,endopeptidase activity;GO:0016787,hydrolase activity	ko03050,Proteasome
204	sp|Q9UKV8|AGO2_HUMAN	Protein argonaute-2 OS=Homo sapiens GN=AGO2 PE=1 SV=3		up	2.93877	0.000178006	immune system process;regulation of biological process;cellular component organization or biogenesis;positive regulation of biological process;developmental process;multicellular organismal process;cellular process;response to stimulus;signaling;negative regulation of biological process;biological regulation;metabolic process	organelle;macromolecular complex;cell part;cell;organelle part;membrane-enclosed lumen	binding;catalytic activity			GO:0065007,biological regulation;GO:0009894,regulation of catabolic process;GO:0007219,Notch signaling pathway;GO:0034960,cellular biopolymer metabolic process;GO:0010628,positive regulation of gene expression;GO:0045893,positive regulation of transcription, DNA-dependent;GO:0007167,enzyme linked receptor protein signaling pathway;GO:0006950,response to stress;GO:0010558,negative regulation of ma…	GO:0030529,ribonucleoprotein complex;GO:0044446,intracellular organelle part;GO:0043229,intracellular organelle;GO:0044444,cytoplasmic part;GO:0031981,nuclear lumen;GO:0000932,cytoplasmic mRNA processing body;GO:0042995,cell projection;GO:0044422,organelle part;GO:0043233,organelle lumen;GO:0043005,neuron projection;GO:0044464,cell part;GO:0005654,nucleoplasm;GO:0043227,membrane-bounded organelle…	GO:0003743,translation initiation factor activity;GO:0043169,cation binding;GO:0045182,translation regulator activity;GO:0005515,protein binding;GO:0003824,catalytic activity;GO:0016788,hydrolase activity, acting on ester bonds;GO:0004540,ribonuclease activity;GO:0043167,ion binding;GO:0003676,nucleic acid binding;GO:0008135,translation factor activity, nucleic acid binding;GO:0046872,metal ion b…
205	sp|P54725|RD23A_HUMAN	UV excision repair protein RAD23 homolog A OS=Homo sapiens GN=RAD23A PE=1 SV=1		up	3.44074	0.00346528	reproductive process;reproduction;regulation of biological process;positive regulation of biological process;cellular process;response to stimulus;viral reproduction;biological regulation;metabolic process	organelle;cell part;cell	binding	Posttranslational modification, protein turnover, chaperones ;	Nucleotide excision repair;Protein processing in endoplasmic reticulum	GO:0033554,cellular response to stress;GO:0065007,biological regulation;GO:0009894,regulation of catabolic process;GO:0060255,regulation of macromolecule metabolic process;GO:0034960,cellular biopolymer metabolic process;GO:0006950,response to stress;GO:0048524,positive regulation of viral reproduction;GO:0006974,response to DNA damage stimulus;GO:0044238,primary metabolic process;GO:0043283,biop…	GO:0043229,intracellular organelle;GO:0043231,intracellular membrane-bounded organelle;GO:0044424,intracellular part;GO:0005623,cell;GO:0005634,nucleus;GO:0043226,organelle;GO:0005622,intracellular;GO:0044464,cell part;GO:0043227,membrane-bounded organelle	GO:0003676,nucleic acid binding;GO:0032182,small conjugating protein binding;GO:0031593,polyubiquitin binding;GO:0043566,structure-specific DNA binding;GO:0005515,protein binding;GO:0005488,binding;GO:0043130,ubiquitin binding;GO:0003697,single-stranded DNA binding;GO:0003677,DNA binding	ko03420,Nucleotide excision repair;ko04141,Protein processing in endoplasmic reticulum
208	sp|P00740|FA9_HUMAN	Coagulation factor IX OS=Homo sapiens GN=F9 PE=1 SV=2		down	0.343095	0.00199344	response to stimulus;establishment of localization;localization;metabolic process;biological regulation;multicellular organismal process;cellular process	extracellular region part;extracellular region;organelle;cell part;cell;organelle part;membrane-enclosed lumen	binding;catalytic activity	Posttranslational modification, protein turnover, chaperones ;	Complement and coagulation cascades	GO:0065007,biological regulation;GO:0034960,cellular biopolymer metabolic process;GO:0009605,response to external stimulus;GO:0046907,intracellular transport;GO:0006950,response to stress;GO:0044238,primary metabolic process;GO:0043283,biopolymer metabolic process;GO:0016485,protein processing;GO:0048193,Golgi vesicle transport;GO:0043170,macromolecule metabolic process;GO:0007596,blood coagulati…	GO:0044446,intracellular organelle part;GO:0043229,intracellular organelle;GO:0044444,cytoplasmic part;GO:0005783,endoplasmic reticulum;GO:0044431,Golgi apparatus part;GO:0031982,vesicle;GO:0044422,organelle part;GO:0043233,organelle lumen;GO:0070062,extracellular vesicular exosome;GO:0005788,endoplasmic reticulum lumen;GO:0044464,cell part;GO:0043230,extracellular organelle;GO:0005794,Golgi appa…	GO:0043169,cation binding;GO:0046872,metal ion binding;GO:0008233,peptidase activity;GO:0017171,serine hydrolase activity;GO:0070011,peptidase activity, acting on L-amino acid peptides;GO:0003824,catalytic activity;GO:0005488,binding;GO:0043167,ion binding;GO:0005509,calcium ion binding;GO:0008236,serine-type peptidase activity;GO:0016787,hydrolase activity;GO:0004175,endopeptidase activity;GO:00…	ko04610,Complement and coagulation cascades
209	sp|P48643|TCPE_HUMAN	T-complex protein 1 subunit epsilon OS=Homo sapiens GN=CCT5 PE=1 SV=1		up	5.34764	7.91265e-05	reproductive process;reproduction;regulation of biological process;multi-organism process;cellular component organization or biogenesis;positive regulation of biological process;multicellular organismal process;cellular process;response to stimulus;biological regulation;metabolic process	extracellular region part;organelle;cell part;membrane-enclosed lumen;extracellular region;cell;macromolecular complex;organelle part	binding	Posttranslational modification, protein turnover, chaperones ;		GO:0065007,biological regulation;GO:0032210,regulation of telomere maintenance via telomerase;GO:0034960,cellular biopolymer metabolic process;GO:0031326,regulation of cellular biosynthetic process;GO:0009607,response to biotic stimulus;GO:0050821,protein stabilization;GO:0009891,positive regulation of biosynthetic process;GO:0009615,response to virus;GO:0043283,biopolymer metabolic process;GO:00…	GO:0044446,intracellular organelle part;GO:0043209,myelin sheath;GO:0031981,nuclear lumen;GO:0031982,vesicle;GO:0044422,organelle part;GO:0043233,organelle lumen;GO:0070062,extracellular vesicular exosome;GO:0044464,cell part;GO:0005832,chaperonin-containing T-complex;GO:0005815,microtubule organizing center;GO:0005813,centrosome;GO:0043232,intracellular non-membrane-bounded organelle;GO:0043231,…	GO:0032553,ribonucleotide binding;GO:0001883,purine nucleoside binding;GO:0032555,purine ribonucleotide binding;GO:0000166,nucleotide binding;GO:0005515,protein binding;GO:0005488,binding;GO:0005524,ATP binding;GO:0008092,cytoskeletal protein binding;GO:0001882,nucleoside binding;GO:0030554,adenyl nucleotide binding;GO:0015631,tubulin binding;GO:0017076,purine nucleotide binding;GO:0032559,adenyl…
210	sp|P35527|K1C9_HUMAN	Keratin, type I cytoskeletal 9 OS=Homo sapiens GN=KRT9 PE=1 SV=3		down	0.111362	4.82763e-05	reproductive process;reproduction;cellular component organization or biogenesis;developmental process;multicellular organismal process;cellular process	extracellular region part;extracellular region;organelle;macromolecular complex;cell part;cell;organelle part	structural molecule activity		Staphylococcus aureus infection;Pathogenic Escherichia coli infection	GO:0006996,organelle organization;GO:0032502,developmental process;GO:0048731,system development;GO:0007276,gamete generation;GO:0045104,intermediate filament cytoskeleton organization;GO:0009888,tissue development;GO:0032501,multicellular organismal process;GO:0045103,intermediate filament-based process;GO:0008544,epidermis development;GO:0048513,organ development;GO:0048232,male gamete generati…	GO:0044446,intracellular organelle part;GO:0043229,intracellular organelle;GO:0031982,vesicle;GO:0044422,organelle part;GO:0070062,extracellular vesicular exosome;GO:0044464,cell part;GO:0043230,extracellular organelle;GO:0045111,intermediate filament cytoskeleton;GO:0043227,membrane-bounded organelle;GO:0043232,intracellular non-membrane-bounded organelle;GO:0044421,extracellular region part;GO:…	GO:0005198,structural molecule activity;GO:0005200,structural constituent of cytoskeleton	ko05150,Staphylococcus aureus infection;ko05130,Pathogenic Escherichia coli infection
211	sp|P12830|CADH1_HUMAN	Cadherin-1 OS=Homo sapiens GN=CDH1 PE=1 SV=3		down	0.44207	0.0010475	immune system process;regulation of biological process;establishment of localization;cellular component organization or biogenesis;positive regulation of biological process;developmental process;multicellular organismal process;cellular process;response to stimulus;biological adhesion;signaling;negative regulation of biological process;localization;metabolic process;biological regulation;death	extracellular region part;extracellular region;organelle;macromolecular complex;cell part;cell;organelle part	binding		Cell adhesion molecules (CAMs);Adherens junction;Melanoma;Pathogenic Escherichia coli infection;Bacterial invasion of epithelial cells;Endometrial cancer;Thyroid cancer;Pathways in cancer;Bladder cancer	GO:0065007,biological regulation;GO:0010628,positive regulation of gene expression;GO:0045893,positive regulation of transcription, DNA-dependent;GO:0031175,neuron projection development;GO:0060341,regulation of cellular localization;GO:0042221,response to chemical stimulus;GO:0048731,system development;GO:0042993,positive regulation of transcription factor import into nucleus;GO:0031326,regulati…	GO:0044446,intracellular organelle part;GO:0005938,cell cortex;GO:0044431,Golgi apparatus part;GO:0031982,vesicle;GO:0044422,organelle part;GO:0016600,flotillin complex;GO:0070062,extracellular vesicular exosome;GO:0016234,inclusion body;GO:0044464,cell part;GO:0005911,cell-cell junction;GO:0005794,Golgi apparatus;GO:0043232,intracellular non-membrane-bounded organelle;GO:0043231,intracellular me…	GO:0030506,ankyrin binding;GO:0043169,cation binding;GO:0046872,metal ion binding;GO:0001948,glycoprotein binding;GO:0005515,protein binding;GO:0050839,cell adhesion molecule binding;GO:0005488,binding;GO:0008092,cytoskeletal protein binding;GO:0043167,ion binding;GO:0005509,calcium ion binding;GO:0008013,beta-catenin binding;GO:0032794,GTPase activating protein binding	ko04520,Adherens junction;ko05200,Pathways in cancer;ko04514,Cell adhesion molecules (CAMs);ko05213,Endometrial cancer;ko05100,Bacterial invasion of epithelial cells;ko05218,Melanoma;ko05219,Bladder cancer;ko05130,Pathogenic Escherichia coli infection;ko05216,Thyroid cancer
213	sp|P22792|CPN2_HUMAN	Carboxypeptidase N subunit 2 OS=Homo sapiens GN=CPN2 PE=1 SV=3		down	0.412872	0.00141072	regulation of biological process;metabolic process;biological regulation	extracellular region part;extracellular region;organelle	enzyme regulator activity	Function unknown ;		GO:0065007,biological regulation;GO:0060255,regulation of macromolecule metabolic process;GO:0043170,macromolecule metabolic process;GO:0050789,regulation of biological process;GO:0019538,protein metabolic process;GO:0050790,regulation of catalytic activity;GO:0031647,regulation of protein stability;GO:0019222,regulation of metabolic process;GO:0044238,primary metabolic process;GO:0050821,protein…	GO:0031982,vesicle;GO:0043226,organelle;GO:0005576,extracellular region;GO:0070062,extracellular vesicular exosome;GO:0043230,extracellular organelle;GO:0065010,extracellular membrane-bounded organelle;GO:0031988,membrane-bounded vesicle;GO:0043227,membrane-bounded organelle;GO:0044421,extracellular region part	GO:0030234,enzyme regulator activity
214	sp|P0DJI8|SAA1_HUMAN	Serum amyloid A-1 protein OS=Homo sapiens GN=SAA1 PE=1 SV=1		up	17.7789	0.000921287	immune system process;regulation of biological process;establishment of localization;cellular component organization or biogenesis;positive regulation of biological process;multicellular organismal process;cellular process;response to stimulus;biological adhesion;signaling;negative regulation of biological process;localization;locomotion;metabolic process;biological regulation	extracellular region part;organelle;cell part;membrane-enclosed lumen;extracellular region;cell;macromolecular complex;organelle part	binding;chemoattractant activity			GO:0000187,activation of MAPK activity;GO:0051338,regulation of transferase activity;GO:0016477,cell migration;GO:0050801,ion homeostasis;GO:0034960,cellular biopolymer metabolic process;GO:0031347,regulation of defense response;GO:0060326,cell chemotaxis;GO:0060341,regulation of cellular localization;GO:0042221,response to chemical stimulus;GO:0050704,regulation of interleukin-1 secretion;GO:004…	GO:0044446,intracellular organelle part;GO:0043229,intracellular organelle;GO:0044444,cytoplasmic part;GO:0032994,protein-lipid complex;GO:0031982,vesicle;GO:0044422,organelle part;GO:0070062,extracellular vesicular exosome;GO:0044464,cell part;GO:0043230,extracellular organelle;GO:0005881,cytoplasmic microtubule;GO:0043227,membrane-bounded organelle;GO:0043232,intracellular non-membrane-bounded …	GO:0005515,protein binding;GO:0001664,G-protein-coupled receptor binding;GO:0042056,chemoattractant activity;GO:0030247,polysaccharide binding;GO:0005488,binding;GO:0008201,heparin binding;GO:0005102,receptor binding;GO:0030246,carbohydrate binding;GO:0001871,pattern binding;GO:0005539,glycosaminoglycan binding
216	sp|Q15084|PDIA6_HUMAN	Protein disulfide-isomerase A6 OS=Homo sapiens GN=PDIA6 PE=1 SV=1		up	3.44708	0.000552131	response to stimulus;biological adhesion;regulation of biological process;metabolic process;biological regulation;multicellular organismal process;cellular process	extracellular region part;organelle;cell part;membrane-enclosed lumen;extracellular region;cell;macromolecular complex;organelle part	binding;catalytic activity	Posttranslational modification, protein turnover, chaperones ; Energy production and conversion ;	Protein processing in endoplasmic reticulum	GO:0065007,biological regulation;GO:0034960,cellular biopolymer metabolic process;GO:0034109,homotypic cell-cell adhesion;GO:0009605,response to external stimulus;GO:0006950,response to stress;GO:0070527,platelet aggregation;GO:0044238,primary metabolic process;GO:0019725,cellular homeostasis;GO:0043283,biopolymer metabolic process;GO:0042592,homeostatic process;GO:0043170,macromolecule metabolic…	GO:0044446,intracellular organelle part;GO:0031982,vesicle;GO:0044422,organelle part;GO:0043233,organelle lumen;GO:0070062,extracellular vesicular exosome;GO:0005789,endoplasmic reticulum membrane;GO:0044464,cell part;GO:0043231,intracellular membrane-bounded organelle;GO:0031974,membrane-enclosed lumen;GO:0005623,cell;GO:0044425,membrane part;GO:0042175,nuclear envelope-endoplasmic reticulum net…	GO:0016853,isomerase activity;GO:0005515,protein binding;GO:0003824,catalytic activity;GO:0016860,intramolecular oxidoreductase activity;GO:0005488,binding;GO:0016862,intramolecular oxidoreductase activity, interconverting keto- and enol-groups;GO:0003756,protein disulfide isomerase activity;GO:0016864,intramolecular oxidoreductase activity, transposing S-S bonds	ko04141,Protein processing in endoplasmic reticulum
218	sp|P50502|F10A1_HUMAN	Hsc70-interacting protein OS=Homo sapiens GN=ST13 PE=1 SV=2		up	11.7752	0.000150015	regulation of biological process;cellular component organization or biogenesis;negative regulation of biological process;metabolic process;biological regulation;cellular process	extracellular region part;extracellular region;organelle;macromolecular complex;cell part;cell	binding	General function prediction only ;		GO:0006457,protein folding;GO:0010926,anatomical structure formation;GO:0051260,protein homooligomerization;GO:0034960,cellular biopolymer metabolic process;GO:0044267,cellular protein metabolic process;GO:0070271,protein complex biogenesis;GO:0044238,primary metabolic process;GO:0044237,cellular metabolic process;GO:0043283,biopolymer metabolic process;GO:0043933,macromolecular complex subunit o…	GO:0044444,cytoplasmic part;GO:0031982,vesicle;GO:0070062,extracellular vesicular exosome;GO:0044464,cell part;GO:0043230,extracellular organelle;GO:0043227,membrane-bounded organelle;GO:0044421,extracellular region part;GO:0043234,protein complex;GO:0044424,intracellular part;GO:0005737,cytoplasm;GO:0032991,macromolecular complex;GO:0005623,cell;GO:0043226,organelle;GO:0005829,cytosol;GO:0005622…	GO:0031072,heat shock protein binding;GO:0001883,purine nucleoside binding;GO:0000166,nucleotide binding;GO:0042802,identical protein binding;GO:0032403,protein complex binding;GO:0005515,protein binding;GO:0019904,protein domain specific binding;GO:0005488,binding;GO:0001882,nucleoside binding;GO:0030554,adenyl nucleotide binding;GO:0017076,purine nucleotide binding;GO:0030674,protein binding, b…
220	sp|P09105|HBAT_HUMAN	Hemoglobin subunit theta-1 OS=Homo sapiens GN=HBQ1 PE=1 SV=2		up	4.12742	9.69461e-05	establishment of localization;localization	macromolecular complex;cell part;cell	transporter activity;binding			GO:0051234,establishment of localization;GO:0015671,oxygen transport;GO:0006810,transport;GO:0015669,gas transport;GO:0051179,localization	GO:0044424,intracellular part;GO:0044444,cytoplasmic part;GO:0043234,protein complex;GO:0005737,cytoplasm;GO:0005623,cell;GO:0032991,macromolecular complex;GO:0005829,cytosol;GO:0044445,cytosolic part;GO:0005622,intracellular;GO:0044464,cell part;GO:0005833,hemoglobin complex	GO:0043169,cation binding;GO:0046872,metal ion binding;GO:0046906,tetrapyrrole binding;GO:0005515,protein binding;GO:0005506,iron ion binding;GO:0005488,binding;GO:0046914,transition metal ion binding;GO:0043167,ion binding;GO:0019825,oxygen binding;GO:0020037,heme binding;GO:0022892,substrate-specific transporter activity;GO:0005215,transporter activity;GO:0005344,oxygen transporter activity
223	sp|P17980|PRS6A_HUMAN	26S proteasome regulatory subunit 6A OS=Homo sapiens GN=PSMC3 PE=1 SV=3		up	4.38797	0.00164407	immune system process;regulation of biological process;cellular component organization or biogenesis;positive regulation of biological process;developmental process;multicellular organismal process;cellular process;response to stimulus;signaling;viral reproduction;negative regulation of biological process;locomotion;biological regulation;metabolic process;death	organelle;macromolecular complex;cell part;cell;organelle part;membrane-enclosed lumen	protein binding transcription factor activity;binding	Posttranslational modification, protein turnover, chaperones ;	Proteasome	GO:0051338,regulation of transferase activity;GO:0034960,cellular biopolymer metabolic process;GO:0031349,positive regulation of defense response;GO:0050852,T cell receptor signaling pathway;GO:0010628,positive regulation of gene expression;GO:0045893,positive regulation of transcription, DNA-dependent;GO:0019941,modification-dependent protein catabolic process;GO:0006595,polyamine metabolic proc…	GO:0030529,ribonucleoprotein complex;GO:0044446,intracellular organelle part;GO:0005838,proteasome regulatory particle;GO:0031981,nuclear lumen;GO:0000932,cytoplasmic mRNA processing body;GO:0044422,organelle part;GO:0043233,organelle lumen;GO:0044464,cell part;GO:0005654,nucleoplasm;GO:0031595,nuclear proteasome complex;GO:0043231,intracellular membrane-bounded organelle;GO:0031974,membrane-encl…	GO:0032553,ribonucleotide binding;GO:0001883,purine nucleoside binding;GO:0005515,protein binding;GO:0017025,TATA-binding protein binding;GO:0003713,transcription coactivator activity;GO:0032559,adenyl ribonucleotide binding;GO:0016563,transcription activator activity;GO:0032555,purine ribonucleotide binding;GO:0000166,nucleotide binding;GO:0003712,transcription cofactor activity;GO:0030528,trans…	ko03050,Proteasome
224	sp|P55058|PLTP_HUMAN	Phospholipid transfer protein OS=Homo sapiens GN=PLTP PE=1 SV=1		down	0.360802	0.000811531	regulation of biological process;establishment of localization;cellular component organization or biogenesis;positive regulation of biological process;multicellular organismal process;cellular process;localization;locomotion;biological regulation;metabolic process	extracellular region part;extracellular region	transporter activity;binding		PPAR signaling pathway	GO:0065007,biological regulation;GO:0032373,positive regulation of sterol transport;GO:0048870,cell motility;GO:0034369,plasma lipoprotein particle remodeling;GO:0032370,positive regulation of lipid transport;GO:0010875,positive regulation of cholesterol efflux;GO:0044238,primary metabolic process;GO:0046483,heterocycle metabolic process;GO:0043933,macromolecular complex subunit organization;GO:0…	GO:0005615,extracellular space;GO:0005576,extracellular region;GO:0044421,extracellular region part	GO:0005548,phospholipid transporter activity;GO:0005319,lipid transporter activity;GO:0008289,lipid binding;GO:0005215,transporter activity;GO:0022892,substrate-specific transporter activity;GO:0005488,binding	ko03320,PPAR signaling pathway
228	sp|P37840|SYUA_HUMAN	Alpha-synuclein OS=Homo sapiens GN=SNCA PE=1 SV=1		up	6.64895	7.25814e-05	immune system process;regulation of biological process;multi-organism process;establishment of localization;cellular component organization or biogenesis;positive regulation of biological process;multicellular organismal process;cellular process;response to stimulus;signaling;negative regulation of biological process;localization;biological regulation;metabolic process;death	synapse part;extracellular region part;organelle;cell part;extracellular region;synapse;cell;macromolecular complex;organelle part	enzyme regulator activity;binding;catalytic activity		Alzheimer's disease;Parkinson's disease	GO:0034097,response to cytokine stimulus;GO:0010558,negative regulation of macromolecule biosynthetic process;GO:0060341,regulation of cellular localization;GO:0033135,regulation of peptidyl-serine phosphorylation;GO:0042221,response to chemical stimulus;GO:0045321,leukocyte activation;GO:0031326,regulation of cellular biosynthetic process;GO:0052548,regulation of endopeptidase activity;GO:005123…	GO:0044446,intracellular organelle part;GO:0005938,cell cortex;GO:0031967,organelle envelope;GO:0031982,vesicle;GO:0005764,lysosome;GO:0044422,organelle part;GO:0043195,terminal button;GO:0016234,inclusion body;GO:0044464,cell part;GO:0044463,cell projection part;GO:0044420,extracellular matrix part;GO:0043232,intracellular non-membrane-bounded organelle;GO:0043231,intracellular membrane-bounded …	GO:0045502,dynein binding;GO:0043169,cation binding;GO:0048156,tau protein binding;GO:0008289,lipid binding;GO:0005515,protein binding;GO:0005504,fatty acid binding;GO:0005507,copper ion binding;GO:0005506,iron ion binding;GO:0046914,transition metal ion binding;GO:0015631,tubulin binding;GO:0005543,phospholipid binding;GO:0016491,oxidoreductase activity;GO:0004857,enzyme inhibitor activity;GO:00…	ko05010,Alzheimer's disease;ko05012,Parkinson's disease
230	sp|P02749|APOH_HUMAN	Beta-2-glycoprotein 1 OS=Homo sapiens GN=APOH PE=1 SV=3		down	0.387682	0.000149948	regulation of biological process;establishment of localization;positive regulation of biological process;developmental process;multicellular organismal process;cellular process;cell proliferation;response to stimulus;negative regulation of biological process;localization;locomotion;metabolic process;biological regulation;death	extracellular region part;extracellular region;organelle;macromolecular complex;cell part;cell	enzyme regulator activity;binding		Cell adhesion molecules (CAMs);Complement and coagulation cascades;Malaria	GO:0065007,biological regulation;GO:0009894,regulation of catabolic process;GO:0050793,regulation of developmental process;GO:0009605,response to external stimulus;GO:0006950,response to stress;GO:0034014,response to triglyceride;GO:0042221,response to chemical stimulus;GO:0048731,system development;GO:0051239,regulation of multicellular organismal process;GO:0009892,negative regulation of metabo…	GO:0032994,protein-lipid complex;GO:0034361,very-low-density lipoprotein particle;GO:0031982,vesicle;GO:0070062,extracellular vesicular exosome;GO:0044464,cell part;GO:0043230,extracellular organelle;GO:0043227,membrane-bounded organelle;GO:0034385,triglyceride-rich lipoprotein particle;GO:0044421,extracellular region part;GO:0005615,extracellular space;GO:0044424,intracellular part;GO:0005737,cy…	GO:0042802,identical protein binding;GO:0001948,glycoprotein binding;GO:0008289,lipid binding;GO:0005515,protein binding;GO:0030247,polysaccharide binding;GO:0005488,binding;GO:0060229,lipase activator activity;GO:0060230,lipoprotein lipase activator activity;GO:0005543,phospholipid binding;GO:0008201,heparin binding;GO:0008047,enzyme activator activity;GO:0030234,enzyme regulator activity;GO:003…	ko04514,Cell adhesion molecules (CAMs);ko05144,Malaria;ko04610,Complement and coagulation cascades
231	sp|P35998|PRS7_HUMAN	26S proteasome regulatory subunit 7 OS=Homo sapiens GN=PSMC2 PE=1 SV=3		up	4.87226	0.000832024	immune system process;regulation of biological process;cellular component organization or biogenesis;positive regulation of biological process;developmental process;multicellular organismal process;cellular process;response to stimulus;signaling;viral reproduction;negative regulation of biological process;locomotion;biological regulation;metabolic process;death	organelle;macromolecular complex;cell part;cell;organelle part;membrane-enclosed lumen	binding;catalytic activity	Posttranslational modification, protein turnover, chaperones ;	Proteasome	GO:0051338,regulation of transferase activity;GO:0034960,cellular biopolymer metabolic process;GO:0031349,positive regulation of defense response;GO:0050852,T cell receptor signaling pathway;GO:0010628,positive regulation of gene expression;GO:0045893,positive regulation of transcription, DNA-dependent;GO:0019941,modification-dependent protein catabolic process;GO:0006595,polyamine metabolic proc…	GO:0030529,ribonucleoprotein complex;GO:0044446,intracellular organelle part;GO:0005838,proteasome regulatory particle;GO:0031981,nuclear lumen;GO:0000932,cytoplasmic mRNA processing body;GO:0044422,organelle part;GO:0043233,organelle lumen;GO:0044464,cell part;GO:0005654,nucleoplasm;GO:0031595,nuclear proteasome complex;GO:0043231,intracellular membrane-bounded organelle;GO:0031974,membrane-encl…	GO:0032553,ribonucleotide binding;GO:0001883,purine nucleoside binding;GO:0008233,peptidase activity;GO:0032555,purine ribonucleotide binding;GO:0000166,nucleotide binding;GO:0005515,protein binding;GO:0017025,TATA-binding protein binding;GO:0003824,catalytic activity;GO:0005488,binding;GO:0005524,ATP binding;GO:0001882,nucleoside binding;GO:0017076,purine nucleotide binding;GO:0030554,adenyl nuc…	ko03050,Proteasome
234	sp|P04180|LCAT_HUMAN	Phosphatidylcholine-sterol acyltransferase OS=Homo sapiens GN=LCAT PE=1 SV=1		down	0.237612	0.000329477	response to stimulus;regulation of biological process;establishment of localization;cellular component organization or biogenesis;localization;metabolic process;biological regulation;multicellular organismal process;cellular process	extracellular region part;extracellular region;organelle;macromolecular complex;cell part;cell	binding;catalytic activity		Limonene and pinene degradation;Glycerophospholipid metabolism;Microbial metabolism in diverse environments;Tyrosine metabolism	GO:0065007,biological regulation;GO:0006576,biogenic amine metabolic process;GO:0019637,organophosphate metabolic process;GO:0042221,response to chemical stimulus;GO:0009719,response to endogenous stimulus;GO:0042592,homeostatic process;GO:0042439,ethanolamine and derivative metabolic process;GO:0009725,response to hormone stimulus;GO:0043170,macromolecule metabolic process;GO:0010035,response to…	GO:0032994,protein-lipid complex;GO:0031982,vesicle;GO:0070062,extracellular vesicular exosome;GO:0044464,cell part;GO:0043230,extracellular organelle;GO:0016021,integral to membrane;GO:0043227,membrane-bounded organelle;GO:0044421,extracellular region part;GO:0005615,extracellular space;GO:0005623,cell;GO:0034364,high-density lipoprotein particle;GO:0032991,macromolecular complex;GO:0044425,memb…	GO:0004620,phospholipase activity;GO:0034185,apolipoprotein binding;GO:0005515,protein binding;GO:0003824,catalytic activity;GO:0005488,binding;GO:0016788,hydrolase activity, acting on ester bonds;GO:0004623,phospholipase A2 activity;GO:0016740,transferase activity;GO:0016298,lipase activity;GO:0016746,transferase activity, transferring acyl groups;GO:0004091,carboxylesterase activity;GO:0016787,…	ko00350,Tyrosine metabolism;ko01120,Microbial metabolism in diverse environments;ko00903,Limonene and pinene degradation;ko00564,Glycerophospholipid metabolism
235	sp|Q9UNZ2|NSF1C_HUMAN	NSFL1 cofactor p47 OS=Homo sapiens GN=NSFL1C PE=1 SV=2		up	5.4981	0.000145015	regulation of biological process;cellular component organization or biogenesis;metabolic process;biological regulation;cellular process	organelle;cell part;cell;organelle part;membrane-enclosed lumen	enzyme regulator activity;binding		Protein processing in endoplasmic reticulum	GO:0065007,biological regulation;GO:0034960,cellular biopolymer metabolic process;GO:0019941,modification-dependent protein catabolic process;GO:0044238,primary metabolic process;GO:0043161,proteasomal ubiquitin-dependent protein catabolic process;GO:0044257,cellular protein catabolic process;GO:0043283,biopolymer metabolic process;GO:0016044,membrane organization;GO:0065009,regulation of molecul…	GO:0044446,intracellular organelle part;GO:0043229,intracellular organelle;GO:0044444,cytoplasmic part;GO:0044431,Golgi apparatus part;GO:0031981,nuclear lumen;GO:0044422,organelle part;GO:0043233,organelle lumen;GO:0044464,cell part;GO:0005654,nucleoplasm;GO:0005794,Golgi apparatus;GO:0043227,membrane-bounded organelle;GO:0045111,intermediate filament cytoskeleton;GO:0043232,intracellular non-me…	GO:0019208,phosphatase regulator activity;GO:0032182,small conjugating protein binding;GO:0008289,lipid binding;GO:0005515,protein binding;GO:0051117,ATPase binding;GO:0005488,binding;GO:0005543,phospholipid binding;GO:0019899,enzyme binding;GO:0043130,ubiquitin binding;GO:0030234,enzyme regulator activity;GO:0019888,protein phosphatase regulator activity	ko04141,Protein processing in endoplasmic reticulum
236	sp|P22352|GPX3_HUMAN	Glutathione peroxidase 3 OS=Homo sapiens GN=GPX3 PE=1 SV=2		down	0.357125	0.000102612	response to stimulus;cellular component organization or biogenesis;metabolic process;cellular process	extracellular region part;extracellular region;organelle	binding;catalytic activity;antioxidant activity	Posttranslational modification, protein turnover, chaperones ;	Glutathione metabolism;Amyotrophic lateral sclerosis (ALS);Arachidonic acid metabolism;Huntington's disease	GO:0033554,cellular response to stress;GO:0010926,anatomical structure formation;GO:0051260,protein homooligomerization;GO:0051262,protein tetramerization;GO:0070271,protein complex biogenesis;GO:0006950,response to stress;GO:0042221,response to chemical stimulus;GO:0006800,oxygen and reactive oxygen species metabolic process;GO:0044237,cellular metabolic process;GO:0043933,macromolecular complex…	GO:0005615,extracellular space;GO:0031982,vesicle;GO:0043226,organelle;GO:0005576,extracellular region;GO:0070062,extracellular vesicular exosome;GO:0043230,extracellular organelle;GO:0065010,extracellular membrane-bounded organelle;GO:0031988,membrane-bounded vesicle;GO:0043227,membrane-bounded organelle;GO:0044421,extracellular region part	GO:0005515,protein binding;GO:0003824,catalytic activity;GO:0004602,glutathione peroxidase activity;GO:0005488,binding;GO:0016209,antioxidant activity;GO:0016491,oxidoreductase activity;GO:0008134,transcription factor binding;GO:0008430,selenium binding;GO:0016684,oxidoreductase activity, acting on peroxide as acceptor;GO:0004601,peroxidase activity	ko00480,Glutathione metabolism;ko00590,Arachidonic acid metabolism;ko05016,Huntington's disease;ko05014,Amyotrophic lateral sclerosis (ALS)
239	sp|Q99832|TCPH_HUMAN	T-complex protein 1 subunit eta OS=Homo sapiens GN=CCT7 PE=1 SV=2		up	2.5835	0.00343722	reproductive process;reproduction;regulation of biological process;cellular component organization or biogenesis;positive regulation of biological process;multicellular organismal process;cellular process;biological regulation;metabolic process	extracellular region part;extracellular region;organelle;macromolecular complex;cell part;cell;organelle part	binding	Posttranslational modification, protein turnover, chaperones ;		GO:0065007,biological regulation;GO:0032210,regulation of telomere maintenance via telomerase;GO:0034960,cellular biopolymer metabolic process;GO:0031326,regulation of cellular biosynthetic process;GO:0050821,protein stabilization;GO:0009891,positive regulation of biosynthetic process;GO:0043283,biopolymer metabolic process;GO:0043170,macromolecule metabolic process;GO:0031647,regulation of prote…	GO:0044446,intracellular organelle part;GO:0043229,intracellular organelle;GO:0044444,cytoplasmic part;GO:0031982,vesicle;GO:0044445,cytosolic part;GO:0044422,organelle part;GO:0070062,extracellular vesicular exosome;GO:0044464,cell part;GO:0005832,chaperonin-containing T-complex;GO:0043230,extracellular organelle;GO:0043227,membrane-bounded organelle;GO:0043232,intracellular non-membrane-bounded…	GO:0032553,ribonucleotide binding;GO:0001883,purine nucleoside binding;GO:0032555,purine ribonucleotide binding;GO:0000166,nucleotide binding;GO:0042802,identical protein binding;GO:0005515,protein binding;GO:0005488,binding;GO:0005524,ATP binding;GO:0001882,nucleoside binding;GO:0030554,adenyl nucleotide binding;GO:0017076,purine nucleotide binding;GO:0032559,adenyl ribonucleotide binding;GO:005…
240	sp|P02655|APOC2_HUMAN	Apolipoprotein C-II OS=Homo sapiens GN=APOC2 PE=1 SV=1		down	0.395715	0.0212076	regulation of biological process;establishment of localization;cellular component organization or biogenesis;positive regulation of biological process;multicellular organismal process;cellular process;response to stimulus;signaling;negative regulation of biological process;localization;biological regulation;metabolic process	extracellular region part;extracellular region;organelle;macromolecular complex;cell part;cell	enzyme regulator activity;binding			GO:0009894,regulation of catabolic process;GO:0009416,response to light stimulus;GO:0031326,regulation of cellular biosynthetic process;GO:0009892,negative regulation of metabolic process;GO:0043086,negative regulation of catalytic activity;GO:0060193,positive regulation of lipase activity;GO:0034382,chylomicron remnant clearance;GO:0032375,negative regulation of cholesterol transport;GO:0006775,…	GO:0043229,intracellular organelle;GO:0044444,cytoplasmic part;GO:0034366,spherical high-density lipoprotein particle;GO:0005768,endosome;GO:0032994,protein-lipid complex;GO:0034361,very-low-density lipoprotein particle;GO:0031982,vesicle;GO:0070062,extracellular vesicular exosome;GO:0044464,cell part;GO:0043230,extracellular organelle;GO:0043227,membrane-bounded organelle;GO:0034385,triglyceride…	GO:0042803,protein homodimerization activity;GO:0042802,identical protein binding;GO:0008289,lipid binding;GO:0005515,protein binding;GO:0005488,binding;GO:0046983,protein dimerization activity;GO:0060230,lipoprotein lipase activator activity;GO:0060229,lipase activator activity;GO:0019899,enzyme binding;GO:0055102,lipase inhibitor activity;GO:0030234,enzyme regulator activity;GO:0008047,enzyme a…
241	sp|Q9UM07|PADI4_HUMAN	Protein-arginine deiminase type-4 OS=Homo sapiens GN=PADI4 PE=1 SV=2		down	0.458128	0.000805878	immune system process;regulation of biological process;cellular component organization or biogenesis;developmental process;cellular process;response to stimulus;negative regulation of biological process;biological regulation;metabolic process	organelle;cell part;cell;organelle part;membrane-enclosed lumen	binding;catalytic activity			GO:0065007,biological regulation;GO:0060255,regulation of macromolecule metabolic process;GO:0050793,regulation of developmental process;GO:0006950,response to stress;GO:0034621,cellular macromolecular complex subunit organization;GO:0031326,regulation of cellular biosynthetic process;GO:0009889,regulation of biosynthetic process;GO:0043933,macromolecular complex subunit organization;GO:0042592,h…	GO:0044446,intracellular organelle part;GO:0043229,intracellular organelle;GO:0031981,nuclear lumen;GO:0044422,organelle part;GO:0043233,organelle lumen;GO:0044464,cell part;GO:0005654,nucleoplasm;GO:0043227,membrane-bounded organelle;GO:0043231,intracellular membrane-bounded organelle;GO:0044424,intracellular part;GO:0031974,membrane-enclosed lumen;GO:0005737,cytoplasm;GO:0005623,cell;GO:0005634…	GO:0043169,cation binding;GO:0046872,metal ion binding;GO:0005515,protein binding;GO:0003824,catalytic activity;GO:0005488,binding;GO:0043167,ion binding;GO:0005509,calcium ion binding;GO:0016810,hydrolase activity, acting on carbon-nitrogen (but not peptide) bonds;GO:0016787,hydrolase activity
242	sp|P11171|41_HUMAN	Protein 4.1 OS=Homo sapiens GN=EPB41 PE=1 SV=4		up	4.16405	0.00140086	cellular component organization or biogenesis;biological regulation;multicellular organismal process;cellular process	organelle;macromolecular complex;cell part;cell;organelle part	structural molecule activity;binding		Tight junction	GO:0065007,biological regulation;GO:0006996,organelle organization;GO:0030036,actin cytoskeleton organization;GO:0003013,circulatory system process;GO:0008015,blood circulation;GO:0030029,actin filament-based process;GO:0032501,multicellular organismal process;GO:0044093,positive regulation of molecular function;GO:0065009,regulation of molecular function;GO:0032092,positive regulation of protein…	GO:0044446,intracellular organelle part;GO:0005938,cell cortex;GO:0044422,organelle part;GO:0044464,cell part;GO:0043232,intracellular non-membrane-bounded organelle;GO:0043231,intracellular membrane-bounded organelle;GO:0005623,cell;GO:0005634,nucleus;GO:0044425,membrane part;GO:0030864,cortical actin cytoskeleton;GO:0008091,spectrin;GO:0043228,non-membrane-bounded organelle;GO:0044430,cytoskele…	GO:0005545,phosphatidylinositol binding;GO:0008289,lipid binding;GO:0005515,protein binding;GO:0005488,binding;GO:0008092,cytoskeletal protein binding;GO:0005198,structural molecule activity;GO:0005516,calmodulin binding;GO:0005543,phospholipid binding;GO:0030507,spectrin binding;GO:0005200,structural constituent of cytoskeleton;GO:0035091,phosphoinositide binding;GO:0003779,actin binding	ko04530,Tight junction
243	sp|Q14126|DSG2_HUMAN	Desmoglein-2 OS=Homo sapiens GN=DSG2 PE=1 SV=2		down	0.59036	0.0146199	reproductive process;reproduction;multi-organism process;cellular component organization or biogenesis;developmental process;multicellular organismal process;cellular process;response to stimulus;biological adhesion;death	extracellular region part;extracellular region;organelle;cell part;cell	binding		Arrhythmogenic right ventricular cardiomyopathy (ARVC)	GO:0008219,cell death;GO:0042221,response to chemical stimulus;GO:0032570,response to progesterone stimulus;GO:0009719,response to endogenous stimulus;GO:0012501,programmed cell death;GO:0032501,multicellular organismal process;GO:0032504,multicellular organism reproduction;GO:0007156,homophilic cell adhesion;GO:0006915,apoptosis;GO:0016337,cell-cell adhesion;GO:0010033,response to organic substa…	GO:0016328,lateral plasma membrane;GO:0031982,vesicle;GO:0043296,apical junction complex;GO:0070062,extracellular vesicular exosome;GO:0045177,apical part of cell;GO:0044464,cell part;GO:0043230,extracellular organelle;GO:0070161,anchoring junction;GO:0005911,cell-cell junction;GO:0016021,integral to membrane;GO:0043227,membrane-bounded organelle;GO:0044421,extracellular region part;GO:0005623,ce…	GO:0043169,cation binding;GO:0043167,ion binding;GO:0046872,metal ion binding;GO:0005509,calcium ion binding;GO:0005515,protein binding;GO:0050839,cell adhesion molecule binding;GO:0005488,binding	ko05412,Arrhythmogenic right ventricular cardiomyopathy (ARVC)
246	sp|Q7L5N1|CSN6_HUMAN	COP9 signalosome complex subunit 6 OS=Homo sapiens GN=COPS6 PE=1 SV=1		up	4.17868	0.00127203	response to stimulus;cellular component organization or biogenesis;viral reproduction;metabolic process;cellular process	extracellular region part;organelle;cell part;membrane-enclosed lumen;extracellular region;cell;macromolecular complex;organelle part	binding	General function prediction only ;		GO:0033554,cellular response to stress;GO:0034960,cellular biopolymer metabolic process;GO:0006950,response to stress;GO:0006974,response to DNA damage stimulus;GO:0044238,primary metabolic process;GO:0000338,protein deneddylation;GO:0043283,biopolymer metabolic process;GO:0043170,macromolecule metabolic process;GO:0034984,cellular response to DNA damage stimulus;GO:0009987,cellular process;GO:00…	GO:0044446,intracellular organelle part;GO:0043229,intracellular organelle;GO:0008180,signalosome;GO:0031981,nuclear lumen;GO:0031982,vesicle;GO:0044422,organelle part;GO:0043233,organelle lumen;GO:0070062,extracellular vesicular exosome;GO:0044464,cell part;GO:0043230,extracellular organelle;GO:0005654,nucleoplasm;GO:0043227,membrane-bounded organelle;GO:0044421,extracellular region part;GO:0043…	GO:0005515,protein binding;GO:0005488,binding
248	sp|P30043|BLVRB_HUMAN	Flavin reductase (NADPH) OS=Homo sapiens GN=BLVRB PE=1 SV=3		up	4.47136	0.00343286	metabolic process;cellular process	extracellular region part;extracellular region;organelle;cell part;cell;organelle part;membrane-enclosed lumen	catalytic activity	Cell wall/membrane/envelope biogenesis ; Carbohydrate transport and metabolism ;	Porphyrin and chlorophyll metabolism	GO:0006778,porphyrin metabolic process;GO:0044270,nitrogen compound catabolic process;GO:0042440,pigment metabolic process;GO:0042168,heme metabolic process;GO:0046483,heterocycle metabolic process;GO:0044237,cellular metabolic process;GO:0046700,heterocycle catabolic process;GO:0006807,nitrogen compound metabolic process;GO:0033015,tetrapyrrole catabolic process;GO:0008152,metabolic process;GO:0…	GO:0044446,intracellular organelle part;GO:0043229,intracellular organelle;GO:0044444,cytoplasmic part;GO:0031981,nuclear lumen;GO:0031982,vesicle;GO:0044422,organelle part;GO:0043233,organelle lumen;GO:0070062,extracellular vesicular exosome;GO:0044464,cell part;GO:0043230,extracellular organelle;GO:0005654,nucleoplasm;GO:0043227,membrane-bounded organelle;GO:0044421,extracellular region part;GO…	GO:0016491,oxidoreductase activity;GO:0003824,catalytic activity	ko00860,Porphyrin and chlorophyll metabolism
249	sp|P11142|HSP7C_HUMAN	Heat shock cognate 71 kDa protein OS=Homo sapiens GN=HSPA8 PE=1 SV=1		up	1.84571	0.0134187	regulation of biological process;establishment of localization;cellular component organization or biogenesis;positive regulation of biological process;developmental process;multicellular organismal process;cellular process;response to stimulus;signaling;viral reproduction;negative regulation of biological process;localization;locomotion;biological regulation;metabolic process	synapse part;extracellular region part;organelle;cell part;membrane-enclosed lumen;synapse;extracellular region;cell;macromolecular complex;organelle part	binding;catalytic activity	Posttranslational modification, protein turnover, chaperones ;	Antigen processing and presentation;Endocytosis;MAPK signaling pathway;Toxoplasmosis;Spliceosome;Prion diseases;Protein processing in endoplasmic reticulum	GO:0034960,cellular biopolymer metabolic process;GO:0003001,generation of a signal involved in cell-cell signaling;GO:0007267,cell-cell signaling;GO:0010558,negative regulation of macromolecule biosynthetic process;GO:0042221,response to chemical stimulus;GO:0048731,system development;GO:0050684,regulation of mRNA processing;GO:0031326,regulation of cellular biosynthetic process;GO:0046483,hetero…	GO:0030529,ribonucleoprotein complex;GO:0005681,spliceosomal complex;GO:0044446,intracellular organelle part;GO:0043209,myelin sheath;GO:0000151,ubiquitin ligase complex;GO:0031981,nuclear lumen;GO:0031982,vesicle;GO:0044422,organelle part;GO:0043233,organelle lumen;GO:0043195,terminal button;GO:0070062,extracellular vesicular exosome;GO:0044464,cell part;GO:0044463,cell projection part;GO:000565…	GO:0032553,ribonucleotide binding;GO:0017111,nucleoside-triphosphatase activity;GO:0001883,purine nucleoside binding;GO:0005515,protein binding;GO:0003824,catalytic activity;GO:0019899,enzyme binding;GO:0032559,adenyl ribonucleotide binding;GO:0031625,ubiquitin protein ligase binding;GO:0016817,hydrolase activity, acting on acid anhydrides;GO:0031072,heat shock protein binding;GO:0032555,purine r…	ko05145,Toxoplasmosis;ko04144,Endocytosis;ko04010,MAPK signaling pathway;ko03040,Spliceosome;ko04612,Antigen processing and presentation;ko05020,Prion diseases;ko04141,Protein processing in endoplasmic reticulum
250	sp|Q9Y4E8|UBP15_HUMAN	Ubiquitin carboxyl-terminal hydrolase 15 OS=Homo sapiens GN=USP15 PE=1 SV=3		up	3.148	0.00242407	regulation of biological process;cellular component organization or biogenesis;cellular process;response to stimulus;signaling;negative regulation of biological process;biological regulation;metabolic process	organelle;cell part;cell	binding;catalytic activity	Posttranslational modification, protein turnover, chaperones ;		GO:0065007,biological regulation;GO:0034960,cellular biopolymer metabolic process;GO:0007167,enzyme linked receptor protein signaling pathway;GO:0019941,modification-dependent protein catabolic process;GO:0044238,primary metabolic process;GO:0044257,cellular protein catabolic process;GO:0006468,protein amino acid phosphorylation;GO:0016310,phosphorylation;GO:0007154,cell communication;GO:0043283,…	GO:0043229,intracellular organelle;GO:0043231,intracellular membrane-bounded organelle;GO:0044424,intracellular part;GO:0005737,cytoplasm;GO:0005623,cell;GO:0005634,nucleus;GO:0043226,organelle;GO:0005622,intracellular;GO:0044464,cell part;GO:0043227,membrane-bounded organelle	GO:0005160,transforming growth factor beta receptor binding;GO:0005515,protein binding;GO:0003824,catalytic activity;GO:0070696,transmembrane receptor protein serine/threonine kinase binding;GO:0004843,ubiquitin-specific protease activity;GO:0008233,peptidase activity;GO:0070011,peptidase activity, acting on L-amino acid peptides;GO:0046332,SMAD binding;GO:0042802,identical protein binding;GO:003…
253	sp|P43652|AFAM_HUMAN	Afamin OS=Homo sapiens GN=AFM PE=1 SV=1		down	0.273416	0.000469903	establishment of localization;localization	extracellular region part;extracellular region;organelle	binding		Aminoacyl-tRNA biosynthesis	GO:0051234,establishment of localization;GO:0006810,transport;GO:0051180,vitamin transport;GO:0051179,localization	GO:0031982,vesicle;GO:0043226,organelle;GO:0005576,extracellular region;GO:0070062,extracellular vesicular exosome;GO:0043230,extracellular organelle;GO:0065010,extracellular membrane-bounded organelle;GO:0031988,membrane-bounded vesicle;GO:0043227,membrane-bounded organelle;GO:0044421,extracellular region part	GO:0019842,vitamin binding;GO:0005488,binding	ko00970,Aminoacyl-tRNA biosynthesis
255	sp|P11277|SPTB1_HUMAN	Spectrin beta chain, erythrocytic OS=Homo sapiens GN=SPTB PE=1 SV=5		up	5.34359	0.0468514	immune system process;regulation of biological process;establishment of localization;cellular component organization or biogenesis;developmental process;multicellular organismal process;cellular process;response to stimulus;signaling;negative regulation of biological process;localization;locomotion;metabolic process;biological regulation	organelle;macromolecular complex;cell part;cell;organelle part	structural molecule activity;binding	Cytoskeleton ;	Tight junction	GO:0051338,regulation of transferase activity;GO:0034960,cellular biopolymer metabolic process;GO:0042221,response to chemical stimulus;GO:0048731,system development;GO:0030097,hemopoiesis;GO:0046483,heterocycle metabolic process;GO:0000904,cell morphogenesis involved in differentiation;GO:0009892,negative regulation of metabolic process;GO:0016044,membrane organization;GO:0043283,biopolymer meta…	GO:0044446,intracellular organelle part;GO:0005938,cell cortex;GO:0044422,organelle part;GO:0044464,cell part;GO:0043232,intracellular non-membrane-bounded organelle;GO:0005623,cell;GO:0044425,membrane part;GO:0030864,cortical actin cytoskeleton;GO:0008091,spectrin;GO:0043228,non-membrane-bounded organelle;GO:0009898,internal side of plasma membrane;GO:0044430,cytoskeletal part;GO:0031224,intrins…	GO:0030506,ankyrin binding;GO:0008289,lipid binding;GO:0005515,protein binding;GO:0046982,protein heterodimerization activity;GO:0005488,binding;GO:0046983,protein dimerization activity;GO:0008092,cytoskeletal protein binding;GO:0005198,structural molecule activity;GO:0005543,phospholipid binding;GO:0005200,structural constituent of cytoskeleton;GO:0051015,actin filament binding;GO:0003779,actin …	ko04530,Tight junction
256	sp|Q9H4M9|EHD1_HUMAN	EH domain-containing protein 1 OS=Homo sapiens GN=EHD1 PE=1 SV=2		down	0.651676	0.0370069	regulation of biological process;establishment of localization;cellular component organization or biogenesis;positive regulation of biological process;developmental process;multicellular organismal process;cellular process;response to stimulus;localization;biological regulation	extracellular region part;extracellular region;organelle;cell part;cell;organelle part	enzyme regulator activity;binding		Endocytosis	GO:0065007,biological regulation;GO:0009605,response to external stimulus;GO:0031175,neuron projection development;GO:0006950,response to stress;GO:0048731,system development;GO:0016044,membrane organization;GO:0042592,homeostatic process;GO:0022008,neurogenesis;GO:0022411,cellular component disassembly;GO:0015031,protein transport;GO:0009987,cellular process;GO:0007599,hemostasis;GO:0044085,cell…	GO:0044446,intracellular organelle part;GO:0043209,myelin sheath;GO:0031982,vesicle;GO:0044422,organelle part;GO:0070062,extracellular vesicular exosome;GO:0044464,cell part;GO:0044463,cell projection part;GO:0005769,early endosome;GO:0043231,intracellular membrane-bounded organelle;GO:0005623,cell;GO:0044425,membrane part;GO:0031094,platelet dense tubular network;GO:0005576,extracellular region;…	GO:0032553,ribonucleotide binding;GO:0043169,cation binding;GO:0001883,purine nucleoside binding;GO:0060589,nucleoside-triphosphatase regulator activity;GO:0005515,protein binding;GO:0017016,Ras GTPase binding;GO:0043167,ion binding;GO:0017137,Rab GTPase binding;GO:0019899,enzyme binding;GO:0032559,adenyl ribonucleotide binding;GO:0030234,enzyme regulator activity;GO:0051020,GTPase binding;GO:003…	ko04144,Endocytosis
257	sp|Q15080|NCF4_HUMAN	Neutrophil cytosol factor 4 OS=Homo sapiens GN=NCF4 PE=1 SV=2		down	0.340156	0.000910251	response to stimulus;immune system process;regulation of biological process;signaling;metabolic process;biological regulation;cellular process	organelle;macromolecular complex;cell part;cell;organelle part	enzyme regulator activity;binding		Leishmaniasis;Phagosome;Leukocyte transendothelial migration	GO:0065007,biological regulation;GO:0019882,antigen processing and presentation;GO:0007167,enzyme linked receptor protein signaling pathway;GO:0002474,antigen processing and presentation of peptide antigen via MHC class I;GO:0019725,cellular homeostasis;GO:0007154,cell communication;GO:0007264,small GTPase mediated signal transduction;GO:0042592,homeostatic process;GO:0065009,regulation of molecu…	GO:0044446,intracellular organelle part;GO:0031982,vesicle;GO:0005764,lysosome;GO:0044422,organelle part;GO:0044464,cell part;GO:0043231,intracellular membrane-bounded organelle;GO:0005623,cell;GO:0044425,membrane part;GO:0032010,phagolysosome;GO:0031224,intrinsic to membrane;GO:0031988,membrane-bounded vesicle;GO:0016020,membrane;GO:0043229,intracellular organelle;GO:0044444,cytoplasmic part;GO:…	GO:0005545,phosphatidylinositol binding;GO:0008289,lipid binding;GO:0005515,protein binding;GO:0005488,binding;GO:0046983,protein dimerization activity;GO:0005543,phospholipid binding;GO:0030234,enzyme regulator activity;GO:0008047,enzyme activator activity;GO:0035091,phosphoinositide binding;GO:0016176,superoxide-generating NADPH oxidase activator activity	ko05140,Leishmaniasis;ko04670,Leukocyte transendothelial migration;ko04145,Phagosome
258	sp|P13716|HEM2_HUMAN	Delta-aminolevulinic acid dehydratase OS=Homo sapiens GN=ALAD PE=1 SV=1		up	8.66659	0.000353068	response to stimulus;multi-organism process;cellular component organization or biogenesis;metabolic process;cellular process	extracellular region part;extracellular region;organelle;cell part;cell	binding;catalytic activity	Coenzyme transport and metabolism ;	Metabolic pathways;Porphyrin and chlorophyll metabolism	GO:0009617,response to bacterium;GO:0009605,response to external stimulus;GO:0042440,pigment metabolic process;GO:0002237,response to molecule of bacterial origin;GO:0006950,response to stress;GO:0014823,response to activity;GO:0042221,response to chemical stimulus;GO:0009719,response to endogenous stimulus;GO:0045471,response to ethanol;GO:0009607,response to biotic stimulus;GO:0046483,heterocyc…	GO:0043229,intracellular organelle;GO:0044444,cytoplasmic part;GO:0031982,vesicle;GO:0070062,extracellular vesicular exosome;GO:0044464,cell part;GO:0043230,extracellular organelle;GO:0043227,membrane-bounded organelle;GO:0044421,extracellular region part;GO:0005615,extracellular space;GO:0043231,intracellular membrane-bounded organelle;GO:0044424,intracellular part;GO:0005737,cytoplasm;GO:000562…	GO:0043169,cation binding;GO:0046872,metal ion binding;GO:0016829,lyase activity;GO:0042802,identical protein binding;GO:0005515,protein binding;GO:0003824,catalytic activity;GO:0005488,binding;GO:0046914,transition metal ion binding;GO:0043167,ion binding;GO:0008270,zinc ion binding;GO:0016835,carbon-oxygen lyase activity;GO:0016836,hydro-lyase activity	ko00860,Porphyrin and chlorophyll metabolism;ko01100,Metabolic pathways
259	sp|P26927|HGFL_HUMAN	Hepatocyte growth factor-like protein OS=Homo sapiens GN=MST1 PE=1 SV=2		down	0.304373	0.0104947	reproductive process;reproduction;immune system process;regulation of biological process;multi-organism process;positive regulation of biological process;developmental process;multicellular organismal process;cellular process;cell proliferation;response to stimulus;growth;signaling;localization;locomotion;metabolic process;biological regulation	extracellular region part;extracellular region;organelle;cell part;cell	binding;catalytic activity	Posttranslational modification, protein turnover, chaperones ;	Melanoma;Focal adhesion;Cytokine-cytokine receptor interaction;Malaria;Pathways in cancer;Renal cell carcinoma	GO:0065007,biological regulation;GO:0010628,positive regulation of gene expression;GO:0048870,cell motility;GO:0007566,embryo implantation;GO:0050793,regulation of developmental process;GO:0048731,system development;GO:0009888,tissue development;GO:0051239,regulation of multicellular organismal process;GO:0050678,regulation of epithelial cell proliferation;GO:0043283,biopolymer metabolic process;…	GO:0043229,intracellular organelle;GO:0044444,cytoplasmic part;GO:0031982,vesicle;GO:0070062,extracellular vesicular exosome;GO:0044464,cell part;GO:0043230,extracellular organelle;GO:0043227,membrane-bounded organelle;GO:0044421,extracellular region part;GO:0043231,intracellular membrane-bounded organelle;GO:0044424,intracellular part;GO:0005737,cytoplasm;GO:0005623,cell;GO:0043226,organelle;GO:…	GO:0008233,peptidase activity;GO:0017171,serine hydrolase activity;GO:0070011,peptidase activity, acting on L-amino acid peptides;GO:0005515,protein binding;GO:0003824,catalytic activity;GO:0005488,binding;GO:0008236,serine-type peptidase activity;GO:0004175,endopeptidase activity;GO:0004252,serine-type endopeptidase activity;GO:0016787,hydrolase activity	ko05144,Malaria;ko05200,Pathways in cancer;ko05218,Melanoma;ko04510,Focal adhesion;ko05211,Renal cell carcinoma;ko04060,Cytokine-cytokine receptor interaction
260	sp|O43242|PSMD3_HUMAN	26S proteasome non-ATPase regulatory subunit 3 OS=Homo sapiens GN=PSMD3 PE=1 SV=2		up	4.04367	0.0016847	immune system process;regulation of biological process;cellular component organization or biogenesis;positive regulation of biological process;developmental process;multicellular organismal process;cellular process;response to stimulus;signaling;viral reproduction;negative regulation of biological process;locomotion;biological regulation;metabolic process;death	extracellular region part;organelle;cell part;membrane-enclosed lumen;extracellular region;cell;macromolecular complex;organelle part	enzyme regulator activity;binding		Proteasome	GO:0051338,regulation of transferase activity;GO:0034960,cellular biopolymer metabolic process;GO:0031349,positive regulation of defense response;GO:0050852,T cell receptor signaling pathway;GO:0019941,modification-dependent protein catabolic process;GO:0006595,polyamine metabolic process;GO:0031347,regulation of defense response;GO:0042221,response to chemical stimulus;GO:0048731,system developm…	GO:0044446,intracellular organelle part;GO:0005838,proteasome regulatory particle;GO:0031981,nuclear lumen;GO:0031982,vesicle;GO:0044422,organelle part;GO:0043233,organelle lumen;GO:0070062,extracellular vesicular exosome;GO:0044464,cell part;GO:0005654,nucleoplasm;GO:0043231,intracellular membrane-bounded organelle;GO:0031974,membrane-enclosed lumen;GO:0005623,cell;GO:0005634,nucleus;GO:0044428,…	GO:0005515,protein binding;GO:0030234,enzyme regulator activity;GO:0005488,binding	ko03050,Proteasome
261	sp|P25787|PSA2_HUMAN	Proteasome subunit alpha type-2 OS=Homo sapiens GN=PSMA2 PE=1 SV=2		up	10.5939	7.9804e-05	multi-organism process;positive regulation of biological process;developmental process;multicellular organismal process;cellular process;signaling;viral reproduction;negative regulation of biological process;biological regulation;metabolic process;death;immune system process;regulation of biological process;cellular component organization or biogenesis;response to stimulus;locomotion	extracellular region part;organelle;cell part;membrane-enclosed lumen;extracellular region;cell;macromolecular complex;organelle part	binding;catalytic activity	Posttranslational modification, protein turnover, chaperones ;	Proteasome	GO:0051338,regulation of transferase activity;GO:0034960,cellular biopolymer metabolic process;GO:0031349,positive regulation of defense response;GO:0050852,T cell receptor signaling pathway;GO:0019941,modification-dependent protein catabolic process;GO:0006595,polyamine metabolic process;GO:0031347,regulation of defense response;GO:0042221,response to chemical stimulus;GO:0048731,system developm…	GO:0030529,ribonucleoprotein complex;GO:0044446,intracellular organelle part;GO:0031981,nuclear lumen;GO:0000932,cytoplasmic mRNA processing body;GO:0031982,vesicle;GO:0044422,organelle part;GO:0043233,organelle lumen;GO:0070062,extracellular vesicular exosome;GO:0044464,cell part;GO:0005654,nucleoplasm;GO:0043231,intracellular membrane-bounded organelle;GO:0031974,membrane-enclosed lumen;GO:0005…	GO:0008233,peptidase activity;GO:0070011,peptidase activity, acting on L-amino acid peptides;GO:0005515,protein binding;GO:0003824,catalytic activity;GO:0005488,binding;GO:0070003,threonine-type peptidase activity;GO:0004298,threonine-type endopeptidase activity;GO:0004175,endopeptidase activity;GO:0016787,hydrolase activity	ko03050,Proteasome
263	sp|P08311|CATG_HUMAN	Cathepsin G OS=Homo sapiens GN=CTSG PE=1 SV=2		up	3.8892	0.00391125	immune system process;regulation of biological process;multi-organism process;cellular component organization or biogenesis;positive regulation of biological process;multicellular organismal process;cellular process;cell killing;response to stimulus;growth;negative regulation of biological process;biological regulation;metabolic process	extracellular region part;extracellular region;organelle;cell part;cell	binding;catalytic activity	Posttranslational modification, protein turnover, chaperones ;	Renin-angiotensin system;Systemic lupus erythematosus;Lysosome;Amoebiasis;Neuroactive ligand-receptor interaction	GO:0065007,biological regulation;GO:0034960,cellular biopolymer metabolic process;GO:0009620,response to fungus;GO:0050832,defense response to fungus;GO:0009617,response to bacterium;GO:0002237,response to molecule of bacterial origin;GO:0006950,response to stress;GO:0042221,response to chemical stimulus;GO:0048584,positive regulation of response to stimulus;GO:0009607,response to biotic stimulus…	GO:0043229,intracellular organelle;GO:0044444,cytoplasmic part;GO:0031982,vesicle;GO:0070062,extracellular vesicular exosome;GO:0044464,cell part;GO:0043230,extracellular organelle;GO:0043227,membrane-bounded organelle;GO:0044421,extracellular region part;GO:0005615,extracellular space;GO:0043231,intracellular membrane-bounded organelle;GO:0044424,intracellular part;GO:0005737,cytoplasm;GO:003141…	GO:0008233,peptidase activity;GO:0017171,serine hydrolase activity;GO:0070011,peptidase activity, acting on L-amino acid peptides;GO:0005515,protein binding;GO:0003824,catalytic activity;GO:0030247,polysaccharide binding;GO:0005488,binding;GO:0008201,heparin binding;GO:0008236,serine-type peptidase activity;GO:0030246,carbohydrate binding;GO:0016787,hydrolase activity;GO:0001871,pattern binding;G…	ko05322,Systemic lupus erythematosus;ko04080,Neuroactive ligand-receptor interaction;ko05146,Amoebiasis;ko04614,Renin-angiotensin system;ko04142,Lysosome
264	sp|P25789|PSA4_HUMAN	Proteasome subunit alpha type-4 OS=Homo sapiens GN=PSMA4 PE=1 SV=1		up	10.3812	0.000239627	immune system process;regulation of biological process;cellular component organization or biogenesis;positive regulation of biological process;developmental process;multicellular organismal process;cellular process;response to stimulus;signaling;viral reproduction;negative regulation of biological process;locomotion;biological regulation;metabolic process;death	extracellular region part;organelle;cell part;membrane-enclosed lumen;extracellular region;cell;macromolecular complex;organelle part	binding;catalytic activity	Posttranslational modification, protein turnover, chaperones ;	Proteasome	GO:0051338,regulation of transferase activity;GO:0034960,cellular biopolymer metabolic process;GO:0031349,positive regulation of defense response;GO:0050852,T cell receptor signaling pathway;GO:0019941,modification-dependent protein catabolic process;GO:0006595,polyamine metabolic process;GO:0031347,regulation of defense response;GO:0042221,response to chemical stimulus;GO:0048731,system developm…	GO:0030529,ribonucleoprotein complex;GO:0044446,intracellular organelle part;GO:0031981,nuclear lumen;GO:0000932,cytoplasmic mRNA processing body;GO:0031982,vesicle;GO:0044422,organelle part;GO:0043233,organelle lumen;GO:0070062,extracellular vesicular exosome;GO:0044464,cell part;GO:0005654,nucleoplasm;GO:0043231,intracellular membrane-bounded organelle;GO:0031974,membrane-enclosed lumen;GO:0005…	GO:0008233,peptidase activity;GO:0070011,peptidase activity, acting on L-amino acid peptides;GO:0005515,protein binding;GO:0003824,catalytic activity;GO:0005488,binding;GO:0070003,threonine-type peptidase activity;GO:0004298,threonine-type endopeptidase activity;GO:0004175,endopeptidase activity;GO:0016787,hydrolase activity	ko03050,Proteasome
265	sp|O95782|AP2A1_HUMAN	AP-2 complex subunit alpha-1 OS=Homo sapiens GN=AP2A1 PE=1 SV=3		up	2.40323	0.0022006	immune system process;regulation of biological process;multi-organism process;establishment of localization;cellular component organization or biogenesis;developmental process;multicellular organismal process;cellular process;response to stimulus;signaling;viral reproduction;negative regulation of biological process;localization;locomotion;biological regulation	organelle;macromolecular complex;cell part;cell;organelle part	transporter activity;binding		Endocytosis;Huntington's disease	GO:0007268,synaptic transmission;GO:0065007,biological regulation;GO:0019882,antigen processing and presentation;GO:0031175,neuron projection development;GO:0007167,enzyme linked receptor protein signaling pathway;GO:0031347,regulation of defense response;GO:0007267,cell-cell signaling;GO:0050688,regulation of defense response to virus;GO:0002504,antigen processing and presentation of peptide or …	GO:0044446,intracellular organelle part;GO:0044431,Golgi apparatus part;GO:0000139,Golgi membrane;GO:0030136,clathrin-coated vesicle;GO:0031982,vesicle;GO:0044422,organelle part;GO:0030140,trans-Golgi network transport vesicle;GO:0044464,cell part;GO:0044463,cell projection part;GO:0005905,coated pit;GO:0005794,Golgi apparatus;GO:0043231,intracellular membrane-bounded organelle;GO:0030120,vesicle…	GO:0019901,protein kinase binding;GO:0032403,protein complex binding;GO:0005515,protein binding;GO:0005488,binding;GO:0008565,protein transporter activity;GO:0019899,enzyme binding;GO:0022892,substrate-specific transporter activity;GO:0005215,transporter activity;GO:0008022,protein C-terminus binding;GO:0019900,kinase binding	ko04144,Endocytosis;ko05016,Huntington's disease
266	sp|A6NI72|NCF1B_HUMAN	Putative neutrophil cytosol factor 1B OS=Homo sapiens GN=NCF1B PE=5 SV=2	sp|P14598|NCF1_HUMAN	down	0.385778	0.000544235	immune system process;regulation of biological process;multi-organism process;establishment of localization;multicellular organismal process;cellular process;cell killing;cell proliferation;response to stimulus;signaling;negative regulation of biological process;localization;biological regulation;metabolic process	organelle;macromolecular complex;cell part;cell	electron carrier activity;binding;catalytic activity		Leishmaniasis;Phagosome;Leukocyte transendothelial migration;Fc gamma R-mediated phagocytosis;Chemokine signaling pathway	GO:0065007,biological regulation;GO:0019882,antigen processing and presentation;GO:0009620,response to fungus;GO:0009605,response to external stimulus;GO:0006612,protein targeting to membrane;GO:0007167,enzyme linked receptor protein signaling pathway;GO:0006950,response to stress;GO:0009607,response to biotic stimulus;GO:0019725,cellular homeostasis;GO:0002252,immune effector process;GO:0051239,…	GO:0031982,vesicle;GO:0005764,lysosome;GO:0044464,cell part;GO:0043231,intracellular membrane-bounded organelle;GO:0005623,cell;GO:0044425,membrane part;GO:0032010,phagolysosome;GO:0031224,intrinsic to membrane;GO:0031988,membrane-bounded vesicle;GO:0016020,membrane;GO:0043229,intracellular organelle;GO:0044444,cytoplasmic part;GO:0045335,phagocytic vesicle;GO:0043020,NADPH oxidase complex;GO:000…	GO:0005543,phospholipid binding;GO:0016491,oxidoreductase activity;GO:0008289,lipid binding;GO:0005515,protein binding;GO:0003824,catalytic activity;GO:0035091,phosphoinositide binding;GO:0017124,SH3 domain binding;GO:0019904,protein domain specific binding;GO:0005488,binding	ko05140,Leishmaniasis;ko04062,Chemokine signaling pathway;ko04670,Leukocyte transendothelial migration;ko04666,Fc gamma R-mediated phagocytosis;ko04145,Phagosome
267	sp|P10412|H14_HUMAN	Histone H1.4 OS=Homo sapiens GN=HIST1H1E PE=1 SV=2		up	2.46618	0.00995996		extracellular region part;extracellular region;organelle;cell part;cell;organelle part;membrane-enclosed lumen	binding				GO:0044446,intracellular organelle part;GO:0043229,intracellular organelle;GO:0031982,vesicle;GO:0044454,nuclear chromosome part;GO:0044422,organelle part;GO:0070062,extracellular vesicular exosome;GO:0044464,cell part;GO:0043230,extracellular organelle;GO:0043227,membrane-bounded organelle;GO:0000228,nuclear chromosome;GO:0000790,nuclear chromatin;GO:0043232,intracellular non-membrane-bounded or…	GO:0003676,nucleic acid binding;GO:0003682,chromatin binding;GO:0043566,structure-specific DNA binding;GO:0005515,protein binding;GO:0031490,chromatin DNA binding;GO:0003677,DNA binding;GO:0005488,binding
268	sp|Q15166|PON3_HUMAN	Serum paraoxonase/lactonase 3 OS=Homo sapiens GN=PON3 PE=1 SV=3		down	0.381988	0.00328483	response to stimulus;regulation of biological process;negative regulation of biological process;metabolic process;biological regulation;cellular process	extracellular region part;extracellular region;organelle;cell part;cell	binding;catalytic activity		Metabolic pathways;Microbial metabolism in diverse environments	GO:0065007,biological regulation;GO:0009605,response to external stimulus;GO:0042221,response to chemical stimulus;GO:0044238,primary metabolic process;GO:0046483,heterocycle metabolic process;GO:0031324,negative regulation of cellular metabolic process;GO:0006805,xenobiotic metabolic process;GO:0009892,negative regulation of metabolic process;GO:0046700,heterocycle catabolic process;GO:0080010,r…	GO:0043229,intracellular organelle;GO:0031982,vesicle;GO:0070062,extracellular vesicular exosome;GO:0044464,cell part;GO:0043230,extracellular organelle;GO:0043227,membrane-bounded organelle;GO:0044421,extracellular region part;GO:0005615,extracellular space;GO:0043231,intracellular membrane-bounded organelle;GO:0044424,intracellular part;GO:0005623,cell;GO:0043226,organelle;GO:0005622,intracellu…	GO:0043169,cation binding;GO:0042803,protein homodimerization activity;GO:0005515,protein binding;GO:0003824,catalytic activity;GO:0004064,arylesterase activity;GO:0042578,phosphoric ester hydrolase activity;GO:0016788,hydrolase activity, acting on ester bonds;GO:0043167,ion binding;GO:0016791,phosphatase activity;GO:0004063,aryldialkylphosphatase activity;GO:0046872,metal ion binding;GO:0042802,…	ko01120,Microbial metabolism in diverse environments;ko01100,Metabolic pathways
269	sp|P08294|SODE_HUMAN	Extracellular superoxide dismutase [Cu-Zn] OS=Homo sapiens GN=SOD3 PE=1 SV=2		down	0.590275	0.0263484	response to stimulus;metabolic process;cellular process	extracellular region part;extracellular region;organelle;cell part;cell;organelle part;membrane-enclosed lumen	binding;catalytic activity;antioxidant activity	Inorganic ion transport and metabolism ;		GO:0070482,response to oxygen levels;GO:0010035,response to inorganic substance;GO:0006950,response to stress;GO:0042221,response to chemical stimulus;GO:0010038,response to metal ion;GO:0006800,oxygen and reactive oxygen species metabolic process;GO:0055114,oxidation reduction;GO:0009987,cellular process;GO:0006801,superoxide metabolic process;GO:0050896,response to stimulus;GO:0019430,removal o…	GO:0044446,intracellular organelle part;GO:0043229,intracellular organelle;GO:0005802,trans-Golgi network;GO:0044444,cytoplasmic part;GO:0044431,Golgi apparatus part;GO:0031982,vesicle;GO:0044422,organelle part;GO:0043233,organelle lumen;GO:0070062,extracellular vesicular exosome;GO:0044464,cell part;GO:0043230,extracellular organelle;GO:0005794,Golgi apparatus;GO:0043227,membrane-bounded organel…	GO:0043169,cation binding;GO:0046872,metal ion binding;GO:0005515,protein binding;GO:0005507,copper ion binding;GO:0003824,catalytic activity;GO:0030247,polysaccharide binding;GO:0005488,binding;GO:0046914,transition metal ion binding;GO:0043167,ion binding;GO:0008270,zinc ion binding;GO:0008201,heparin binding;GO:0016491,oxidoreductase activity;GO:0030246,carbohydrate binding;GO:0001871,pattern …
270	sp|Q9UJU6|DBNL_HUMAN	Drebrin-like protein OS=Homo sapiens GN=DBNL PE=1 SV=1		down	0.596843	0.01443	immune system process;regulation of biological process;establishment of localization;cellular component organization or biogenesis;developmental process;multicellular organismal process;cellular process;response to stimulus;signaling;localization;biological regulation;metabolic process;death	synapse part;extracellular region part;organelle;cell part;extracellular region;synapse;cell;macromolecular complex;organelle part	enzyme regulator activity;binding		Shigellosis;Bacterial invasion of epithelial cells;Tight junction;Pathogenic Escherichia coli infection	GO:0065007,biological regulation;GO:0000187,activation of MAPK activity;GO:0051338,regulation of transferase activity;GO:0034960,cellular biopolymer metabolic process;GO:0031175,neuron projection development;GO:0007243,protein kinase cascade;GO:0006950,response to stress;GO:0048731,system development;GO:0000902,cell morphogenesis;GO:0000904,cell morphogenesis involved in differentiation;GO:000715…	GO:0044446,intracellular organelle part;GO:0005938,cell cortex;GO:0044456,synapse part;GO:0044431,Golgi apparatus part;GO:0000139,Golgi membrane;GO:0030136,clathrin-coated vesicle;GO:0031982,vesicle;GO:0001726,ruffle;GO:0044422,organelle part;GO:0070062,extracellular vesicular exosome;GO:0044464,cell part;GO:0005794,Golgi apparatus;GO:0043232,intracellular non-membrane-bounded organelle;GO:000576…	GO:0005515,protein binding;GO:0019904,protein domain specific binding;GO:0005488,binding;GO:0008092,cytoskeletal protein binding;GO:0008022,protein C-terminus binding;GO:0030234,enzyme regulator activity;GO:0008047,enzyme activator activity;GO:0051015,actin filament binding;GO:0003779,actin binding	ko04530,Tight junction;ko05100,Bacterial invasion of epithelial cells;ko05130,Pathogenic Escherichia coli infection;ko05131,Shigellosis
274	sp|P11226|MBL2_HUMAN	Mannose-binding protein C OS=Homo sapiens GN=MBL2 PE=1 SV=2		up	3.13089	0.0434799	immune system process;regulation of biological process;multi-organism process;establishment of localization;cellular component organization or biogenesis;positive regulation of biological process;cellular process;cell killing;response to stimulus;growth;viral reproduction;negative regulation of biological process;localization;biological regulation;metabolic process	extracellular region part;extracellular region;cell part;cell	binding		Complement and coagulation cascades;Phagosome;Staphylococcus aureus infection	GO:0065007,biological regulation;GO:0009617,response to bacterium;GO:0009605,response to external stimulus;GO:0006950,response to stress;GO:0042221,response to chemical stimulus;GO:0048584,positive regulation of response to stimulus;GO:0009607,response to biotic stimulus;GO:0002252,immune effector process;GO:0016044,membrane organization;GO:0043283,biopolymer metabolic process;GO:0016064,immunogl…	GO:0005615,extracellular space;GO:0005623,cell;GO:0005578,proteinaceous extracellular matrix;GO:0009986,cell surface;GO:0031012,extracellular matrix;GO:0005576,extracellular region;GO:0005581,collagen;GO:0044464,cell part;GO:0044420,extracellular matrix part;GO:0044421,extracellular region part	GO:0043169,cation binding;GO:0048029,monosaccharide binding;GO:0046872,metal ion binding;GO:0005515,protein binding;GO:0005529,sugar binding;GO:0005488,binding;GO:0043167,ion binding;GO:0005509,calcium ion binding;GO:0005537,mannose binding;GO:0048306,calcium-dependent protein binding;GO:0005102,receptor binding;GO:0030246,carbohydrate binding	ko05150,Staphylococcus aureus infection;ko04145,Phagosome;ko04610,Complement and coagulation cascades
275	sp|Q13228|SBP1_HUMAN	Selenium-binding protein 1 OS=Homo sapiens GN=SELENBP1 PE=1 SV=2		up	2.17338	0.0414207	establishment of localization;localization	extracellular region part;extracellular region;organelle;cell part;cell;organelle part;membrane-enclosed lumen	binding			GO:0008104,protein localization;GO:0051234,establishment of localization;GO:0006810,transport;GO:0033036,macromolecule localization;GO:0045184,establishment of protein localization;GO:0015031,protein transport;GO:0051179,localization	GO:0044446,intracellular organelle part;GO:0043229,intracellular organelle;GO:0044444,cytoplasmic part;GO:0005730,nucleolus;GO:0031981,nuclear lumen;GO:0031982,vesicle;GO:0044422,organelle part;GO:0043233,organelle lumen;GO:0070062,extracellular vesicular exosome;GO:0044464,cell part;GO:0043230,extracellular organelle;GO:0043227,membrane-bounded organelle;GO:0043232,intracellular non-membrane-bou…	GO:0005515,protein binding;GO:0008430,selenium binding;GO:0005488,binding
279	sp|P62191|PRS4_HUMAN	26S proteasome regulatory subunit 4 OS=Homo sapiens GN=PSMC1 PE=1 SV=1		up	4.46705	0.00350899	immune system process;regulation of biological process;cellular component organization or biogenesis;positive regulation of biological process;developmental process;multicellular organismal process;cellular process;response to stimulus;signaling;viral reproduction;negative regulation of biological process;locomotion;biological regulation;metabolic process;death	organelle;macromolecular complex;cell part;cell;organelle part;membrane-enclosed lumen	binding	Posttranslational modification, protein turnover, chaperones ;	Proteasome	GO:0051338,regulation of transferase activity;GO:0034960,cellular biopolymer metabolic process;GO:0031349,positive regulation of defense response;GO:0050852,T cell receptor signaling pathway;GO:0010628,positive regulation of gene expression;GO:0045893,positive regulation of transcription, DNA-dependent;GO:0019941,modification-dependent protein catabolic process;GO:0006595,polyamine metabolic proc…	GO:0044446,intracellular organelle part;GO:0005838,proteasome regulatory particle;GO:0031981,nuclear lumen;GO:0044422,organelle part;GO:0043233,organelle lumen;GO:0044464,cell part;GO:0005654,nucleoplasm;GO:0031595,nuclear proteasome complex;GO:0043231,intracellular membrane-bounded organelle;GO:0031974,membrane-enclosed lumen;GO:0005623,cell;GO:0005634,nucleus;GO:0044425,membrane part;GO:0044428…	GO:0032553,ribonucleotide binding;GO:0001883,purine nucleoside binding;GO:0032555,purine ribonucleotide binding;GO:0000166,nucleotide binding;GO:0005515,protein binding;GO:0017025,TATA-binding protein binding;GO:0005488,binding;GO:0005524,ATP binding;GO:0001882,nucleoside binding;GO:0030554,adenyl nucleotide binding;GO:0017076,purine nucleotide binding;GO:0032559,adenyl ribonucleotide binding	ko03050,Proteasome
280	sp|P00739|HPTR_HUMAN	Haptoglobin-related protein OS=Homo sapiens GN=HPR PE=2 SV=2		down	0.301465	0.00899374	immune system process;regulation of biological process;multi-organism process;establishment of localization;cellular component organization or biogenesis;positive regulation of biological process;cellular process;response to stimulus;negative regulation of biological process;localization;biological regulation;metabolic process;death	extracellular region part;organelle;cell part;membrane-enclosed lumen;extracellular region;cell;macromolecular complex;organelle part	binding;catalytic activity;antioxidant activity		Complement and coagulation cascades;Phagosome;Staphylococcus aureus infection;Systemic lupus erythematosus	GO:0065007,biological regulation;GO:0010941,regulation of cell death;GO:0051094,positive regulation of developmental process;GO:0048583,regulation of response to stimulus;GO:0009617,response to bacterium;GO:0050793,regulation of developmental process;GO:0009605,response to external stimulus;GO:0031347,regulation of defense response;GO:0006950,response to stress;GO:0050688,regulation of defense re…	GO:0034366,spherical high-density lipoprotein particle;GO:0032994,protein-lipid complex;GO:0031982,vesicle;GO:0070062,extracellular vesicular exosome;GO:0043230,extracellular organelle;GO:0043227,membrane-bounded organelle;GO:0044421,extracellular region part;GO:0005615,extracellular space;GO:0043234,protein complex;GO:0034364,high-density lipoprotein particle;GO:0032991,macromolecular complex;GO…	GO:0008233,peptidase activity;GO:0017171,serine hydrolase activity;GO:0070011,peptidase activity, acting on L-amino acid peptides;GO:0005515,protein binding;GO:0003824,catalytic activity;GO:0030492,hemoglobin binding;GO:0005488,binding;GO:0016209,antioxidant activity;GO:0008236,serine-type peptidase activity;GO:0016787,hydrolase activity;GO:0004175,endopeptidase activity;GO:0004252,serine-type en…	ko05322,Systemic lupus erythematosus;ko05150,Staphylococcus aureus infection;ko04145,Phagosome;ko04610,Complement and coagulation cascades
281	sp|P31946|1433B_HUMAN	14-3-3 protein beta/alpha OS=Homo sapiens GN=YWHAB PE=1 SV=3		up	2.01511	0.0211878	immune system process;regulation of biological process;establishment of localization;cellular component organization or biogenesis;developmental process;multicellular organismal process;cellular process;response to stimulus;signaling;viral reproduction;negative regulation of biological process;localization;locomotion;metabolic process;biological regulation	extracellular region part;organelle;cell part;membrane-enclosed lumen;extracellular region;cell;macromolecular complex;organelle part	protein binding transcription factor activity;binding	Signal transduction mechanisms ;	Cell cycle;Neurotrophin signaling pathway;Oocyte meiosis;Pathogenic Escherichia coli infection	GO:0051338,regulation of transferase activity;GO:0034960,cellular biopolymer metabolic process;GO:0010558,negative regulation of macromolecule biosynthetic process;GO:0035303,regulation of dephosphorylation;GO:0042221,response to chemical stimulus;GO:0048731,system development;GO:0031326,regulation of cellular biosynthetic process;GO:0000904,cell morphogenesis involved in differentiation;GO:00098…	GO:0044446,intracellular organelle part;GO:0031981,nuclear lumen;GO:0031982,vesicle;GO:0044422,organelle part;GO:0043233,organelle lumen;GO:0070062,extracellular vesicular exosome;GO:0044464,cell part;GO:0005654,nucleoplasm;GO:0043231,intracellular membrane-bounded organelle;GO:0030055,cell-substrate junction;GO:0005739,mitochondrion;GO:0031974,membrane-enclosed lumen;GO:0005623,cell;GO:0005634,n…	GO:0016597,amino acid binding;GO:0032403,protein complex binding;GO:0005515,protein binding;GO:0051219,phosphoprotein binding;GO:0019904,protein domain specific binding;GO:0045309,protein phosphorylated amino acid binding;GO:0019899,enzyme binding;GO:0043176,amine binding;GO:0042826,histone deacetylase binding;GO:0050815,phosphoserine binding;GO:0003712,transcription cofactor activity;GO:0030528,…	ko04114,Oocyte meiosis;ko04722,Neurotrophin signaling pathway;ko05130,Pathogenic Escherichia coli infection;ko04110,Cell cycle
282	sp|P08519|APOA_HUMAN	Apolipoprotein(a) OS=Homo sapiens GN=LPA PE=1 SV=1		down	0.218753	8.11833e-05	regulation of biological process;establishment of localization;cellular component organization or biogenesis;positive regulation of biological process;multicellular organismal process;cellular process;cell proliferation;response to stimulus;biological adhesion;negative regulation of biological process;localization;biological regulation;metabolic process	extracellular region part;extracellular region;organelle;cell part;cell;organelle part;membrane-enclosed lumen	binding;catalytic activity	Posttranslational modification, protein turnover, chaperones ;		GO:0065007,biological regulation;GO:0034960,cellular biopolymer metabolic process;GO:0009605,response to external stimulus;GO:0010812,negative regulation of cell-substrate adhesion;GO:0051919,positive regulation of fibrinolysis;GO:0006950,response to stress;GO:0002576,platelet degranulation;GO:0044238,primary metabolic process;GO:0032940,secretion by cell;GO:0007162,negative regulation of cell ad…	GO:0044446,intracellular organelle part;GO:0031982,vesicle;GO:0044422,organelle part;GO:0043233,organelle lumen;GO:0070062,extracellular vesicular exosome;GO:0044464,cell part;GO:0031232,extrinsic to external side of plasma membrane;GO:0043231,intracellular membrane-bounded organelle;GO:0031974,membrane-enclosed lumen;GO:0005623,cell;GO:0030141,secretory granule;GO:0044425,membrane part;GO:000557…	GO:0008233,peptidase activity;GO:0034185,apolipoprotein binding;GO:0017171,serine hydrolase activity;GO:0070011,peptidase activity, acting on L-amino acid peptides;GO:0005515,protein binding;GO:0003824,catalytic activity;GO:0019904,protein domain specific binding;GO:0005488,binding;GO:0005102,receptor binding;GO:0008236,serine-type peptidase activity;GO:0016787,hydrolase activity;GO:0004175,endop…
286	sp|P25788|PSA3_HUMAN	Proteasome subunit alpha type-3 OS=Homo sapiens GN=PSMA3 PE=1 SV=2		up	7.31378	0.00212562	immune system process;regulation of biological process;cellular component organization or biogenesis;positive regulation of biological process;developmental process;multicellular organismal process;cellular process;response to stimulus;signaling;viral reproduction;negative regulation of biological process;locomotion;biological regulation;metabolic process;death	extracellular region part;organelle;cell part;membrane-enclosed lumen;extracellular region;cell;macromolecular complex;organelle part	binding;catalytic activity	Posttranslational modification, protein turnover, chaperones ;	Proteasome	GO:0051338,regulation of transferase activity;GO:0034960,cellular biopolymer metabolic process;GO:0031349,positive regulation of defense response;GO:0050852,T cell receptor signaling pathway;GO:0019941,modification-dependent protein catabolic process;GO:0006595,polyamine metabolic process;GO:0031347,regulation of defense response;GO:0042221,response to chemical stimulus;GO:0048731,system developm…	GO:0044446,intracellular organelle part;GO:0031981,nuclear lumen;GO:0031982,vesicle;GO:0044422,organelle part;GO:0043233,organelle lumen;GO:0070062,extracellular vesicular exosome;GO:0044464,cell part;GO:0005654,nucleoplasm;GO:0043231,intracellular membrane-bounded organelle;GO:0031974,membrane-enclosed lumen;GO:0005623,cell;GO:0005634,nucleus;GO:0044428,nuclear part;GO:0005576,extracellular regi…	GO:0008233,peptidase activity;GO:0070011,peptidase activity, acting on L-amino acid peptides;GO:0005515,protein binding;GO:0003824,catalytic activity;GO:0005488,binding;GO:0070003,threonine-type peptidase activity;GO:0004298,threonine-type endopeptidase activity;GO:0004175,endopeptidase activity;GO:0016787,hydrolase activity	ko03050,Proteasome
288	sp|Q9NRY5|F1142_HUMAN	Protein FAM114A2 OS=Homo sapiens GN=FAM114A2 PE=1 SV=4		up	3.76111	0.0241569			binding					GO:0017076,purine nucleotide binding;GO:0000166,nucleotide binding;GO:0005488,binding
289	sp|O43681|ASNA_HUMAN	ATPase ASNA1 OS=Homo sapiens GN=ASNA1 PE=1 SV=2		up	4.53209	0.00427544	establishment of localization;cellular component organization or biogenesis;localization;metabolic process;cellular process	extracellular region part;extracellular region;organelle;cell part;cell;organelle part;membrane-enclosed lumen	transporter activity;binding;catalytic activity	Inorganic ion transport and metabolism ;		GO:0034960,cellular biopolymer metabolic process;GO:0034613,cellular protein localization;GO:0044267,cellular protein metabolic process;GO:0006996,organelle organization;GO:0033036,macromolecule localization;GO:0008104,protein localization;GO:0006820,anion transport;GO:0044238,primary metabolic process;GO:0051641,cellular localization;GO:0015698,inorganic anion transport;GO:0044237,cellular metab…	GO:0044446,intracellular organelle part;GO:0031981,nuclear lumen;GO:0031982,vesicle;GO:0044422,organelle part;GO:0043233,organelle lumen;GO:0070062,extracellular vesicular exosome;GO:0005789,endoplasmic reticulum membrane;GO:0044464,cell part;GO:0043232,intracellular non-membrane-bounded organelle;GO:0043231,intracellular membrane-bounded organelle;GO:0031974,membrane-enclosed lumen;GO:0005623,ce…	GO:0032553,ribonucleotide binding;GO:0043169,cation binding;GO:0017111,nucleoside-triphosphatase activity;GO:0001883,purine nucleoside binding;GO:0015075,ion transmembrane transporter activity;GO:0005515,protein binding;GO:0003824,catalytic activity;GO:0043167,ion binding;GO:0032559,adenyl ribonucleotide binding;GO:0022857,transmembrane transporter activity;GO:0016817,hydrolase activity, acting o…
290	sp|O43396|TXNL1_HUMAN	Thioredoxin-like protein 1 OS=Homo sapiens GN=TXNL1 PE=1 SV=3		up	3.52964	0.00511373	response to stimulus;regulation of biological process;metabolic process;biological regulation;cellular process	extracellular region part;extracellular region;organelle;macromolecular complex;cell part;cell	catalytic activity	Posttranslational modification, protein turnover, chaperones ; Energy production and conversion ;		GO:0033554,cellular response to stress;GO:0065007,biological regulation;GO:0006457,protein folding;GO:0034960,cellular biopolymer metabolic process;GO:0044267,cellular protein metabolic process;GO:0006950,response to stress;GO:0042221,response to chemical stimulus;GO:0018904,organic ether metabolic process;GO:0044238,primary metabolic process;GO:0019725,cellular homeostasis;GO:0000103,sulfate ass…	GO:0043229,intracellular organelle;GO:0044444,cytoplasmic part;GO:0031982,vesicle;GO:0070062,extracellular vesicular exosome;GO:0044464,cell part;GO:0043230,extracellular organelle;GO:0043227,membrane-bounded organelle;GO:0044421,extracellular region part;GO:0043231,intracellular membrane-bounded organelle;GO:0044424,intracellular part;GO:0043234,protein complex;GO:0005739,mitochondrion;GO:000573…	GO:0015036,disulfide oxidoreductase activity;GO:0015035,protein disulfide oxidoreductase activity;GO:0016491,oxidoreductase activity;GO:0003824,catalytic activity;GO:0016667,oxidoreductase activity, acting on sulfur group of donors;GO:0016671,oxidoreductase activity, acting on sulfur group of donors, disulfide as acceptor
295	sp|P05155|IC1_HUMAN	Plasma protease C1 inhibitor OS=Homo sapiens GN=SERPING1 PE=1 SV=2		down	0.47345	0.0217048	immune system process;regulation of biological process;establishment of localization;positive regulation of biological process;developmental process;multicellular organismal process;cellular process;response to stimulus;negative regulation of biological process;localization;biological regulation;metabolic process	extracellular region part;extracellular region;organelle;cell part;cell;organelle part;membrane-enclosed lumen	enzyme regulator activity;binding	Posttranslational modification, protein turnover, chaperones ;	Complement and coagulation cascades	GO:0009894,regulation of catabolic process;GO:0002673,regulation of acute inflammatory response;GO:0031347,regulation of defense response;GO:0002576,platelet degranulation;GO:0052548,regulation of endopeptidase activity;GO:0032940,secretion by cell;GO:0002252,immune effector process;GO:0051239,regulation of multicellular organismal process;GO:0009892,negative regulation of metabolic process;GO:00…	GO:0044446,intracellular organelle part;GO:0043229,intracellular organelle;GO:0044444,cytoplasmic part;GO:0031091,platelet alpha granule;GO:0031982,vesicle;GO:0044422,organelle part;GO:0043233,organelle lumen;GO:0070062,extracellular vesicular exosome;GO:0044433,cytoplasmic vesicle part;GO:0044464,cell part;GO:0043230,extracellular organelle;GO:0060205,cytoplasmic membrane-bounded vesicle lumen;G…	GO:0004867,serine-type endopeptidase inhibitor activity;GO:0005515,protein binding;GO:0030234,enzyme regulator activity;GO:0030414,peptidase inhibitor activity;GO:0004866,endopeptidase inhibitor activity;GO:0004857,enzyme inhibitor activity;GO:0005488,binding	ko04610,Complement and coagulation cascades
297	sp|P00338|LDHA_HUMAN	L-lactate dehydrogenase A chain OS=Homo sapiens GN=LDHA PE=1 SV=2		up	2.51767	0.00533519	response to stimulus;regulation of biological process;positive regulation of biological process;developmental process;metabolic process;biological regulation;multicellular organismal process;death;cellular process	extracellular region part;extracellular region;organelle;cell part;cell;organelle part	binding;catalytic activity	Energy production and conversion ;	Metabolic pathways;Propanoate metabolism;Pyruvate metabolism;Glycolysis / Gluconeogenesis;Cysteine and methionine metabolism;Microbial metabolism in diverse environments	GO:0065007,biological regulation;GO:0050793,regulation of developmental process;GO:0009605,response to external stimulus;GO:0019318,hexose metabolic process;GO:0006950,response to stress;GO:0042221,response to chemical stimulus;GO:0048731,system development;GO:0046365,monosaccharide catabolic process;GO:0009719,response to endogenous stimulus;GO:0021536,diencephalon development;GO:0007154,cell co…	GO:0043229,intracellular organelle;GO:0044444,cytoplasmic part;GO:0031982,vesicle;GO:0070062,extracellular vesicular exosome;GO:0044464,cell part;GO:0043230,extracellular organelle;GO:0043227,membrane-bounded organelle;GO:0044421,extracellular region part;GO:0043231,intracellular membrane-bounded organelle;GO:0044424,intracellular part;GO:0005739,mitochondrion;GO:0005737,cytoplasm;GO:0005623,cell…	GO:0004457,lactate dehydrogenase activity;GO:0000166,nucleotide binding;GO:0042802,identical protein binding;GO:0005515,protein binding;GO:0003824,catalytic activity;GO:0016614,oxidoreductase activity, acting on CH-OH group of donors;GO:0005488,binding;GO:0051287,NAD or NADH binding;GO:0048037,cofactor binding;GO:0019899,enzyme binding;GO:0004459,L-lactate dehydrogenase activity;GO:0016491,oxidor…	ko00010,Glycolysis / Gluconeogenesis;ko01120,Microbial metabolism in diverse environments;ko00270,Cysteine and methionine metabolism;ko01100,Metabolic pathways;ko00640,Propanoate metabolism;ko00620,Pyruvate metabolism
299	sp|P20073|ANXA7_HUMAN	Annexin A7 OS=Homo sapiens GN=ANXA7 PE=1 SV=3		up	3.56807	0.00507926	regulation of biological process;multi-organism process;cellular component organization or biogenesis;developmental process;multicellular organismal process;cellular process;cell proliferation;response to stimulus;negative regulation of biological process;biological regulation;metabolic process	extracellular region part;extracellular region;organelle;cell part;cell;organelle part	binding			GO:0065007,biological regulation;GO:0050801,ion homeostasis;GO:0050793,regulation of developmental process;GO:0022604,regulation of cell morphogenesis;GO:0006970,response to osmotic stress;GO:0006950,response to stress;GO:0042221,response to chemical stimulus;GO:0048731,system development;GO:0009888,tissue development;GO:0019725,cellular homeostasis;GO:0009892,negative regulation of metabolic pro…	GO:0044446,intracellular organelle part;GO:0031967,organelle envelope;GO:0031982,vesicle;GO:0044422,organelle part;GO:0070062,extracellular vesicular exosome;GO:0005789,endoplasmic reticulum membrane;GO:0044464,cell part;GO:0043231,intracellular membrane-bounded organelle;GO:0042584,chromaffin granule membrane;GO:0005623,cell;GO:0005634,nucleus;GO:0030141,secretory granule;GO:0044425,membrane par…	GO:0043169,cation binding;GO:0046872,metal ion binding;GO:0005544,calcium-dependent phospholipid binding;GO:0005178,integrin binding;GO:0032403,protein complex binding;GO:0008289,lipid binding;GO:0005515,protein binding;GO:0005488,binding;GO:0043167,ion binding;GO:0005543,phospholipid binding;GO:0005509,calcium ion binding;GO:0048306,calcium-dependent protein binding;GO:0005102,receptor binding
300	sp|P48426|PI42A_HUMAN	Phosphatidylinositol 5-phosphate 4-kinase type-2 alpha OS=Homo sapiens GN=PIP4K2A PE=1 SV=2		up	6.78531	0.0025751	immune system process;developmental process;metabolic process;multicellular organismal process;cellular process	organelle;cell part;cell	binding;catalytic activity	Signal transduction mechanisms ;	Inositol phosphate metabolism;Regulation of actin cytoskeleton;Phosphatidylinositol signaling system	GO:0019637,organophosphate metabolic process;GO:0030384,phosphoinositide metabolic process;GO:0044238,primary metabolic process;GO:0046474,glycerophospholipid biosynthetic process;GO:0016310,phosphorylation;GO:0044237,cellular metabolic process;GO:0008152,metabolic process;GO:0006629,lipid metabolic process;GO:0046486,glycerolipid metabolic process;GO:0030258,lipid modification;GO:0009058,biosynt…	GO:0043229,intracellular organelle;GO:0043231,intracellular membrane-bounded organelle;GO:0044424,intracellular part;GO:0044444,cytoplasmic part;GO:0005737,cytoplasm;GO:0005623,cell;GO:0005634,nucleus;GO:0005829,cytosol;GO:0005773,vacuole;GO:0043226,organelle;GO:0005622,intracellular;GO:0005886,plasma membrane;GO:0044464,cell part;GO:0043227,membrane-bounded organelle;GO:0016020,membrane	GO:0032553,ribonucleotide binding;GO:0016301,kinase activity;GO:0001883,purine nucleoside binding;GO:0032555,purine ribonucleotide binding;GO:0000166,nucleotide binding;GO:0016773,phosphotransferase activity, alcohol group as acceptor;GO:0016772,transferase activity, transferring phosphorus-containing groups;GO:0003824,catalytic activity;GO:0005488,binding;GO:0005524,ATP binding;GO:0001882,nucleo…	ko00562,Inositol phosphate metabolism;ko04810,Regulation of actin cytoskeleton;ko04070,Phosphatidylinositol signaling system
301	sp|P25786|PSA1_HUMAN	Proteasome subunit alpha type-1 OS=Homo sapiens GN=PSMA1 PE=1 SV=1		up	5.93934	0.000405628	immune system process;regulation of biological process;cellular component organization or biogenesis;positive regulation of biological process;developmental process;multicellular organismal process;cellular process;response to stimulus;signaling;viral reproduction;negative regulation of biological process;locomotion;biological regulation;metabolic process;death	extracellular region part;organelle;cell part;membrane-enclosed lumen;extracellular region;cell;macromolecular complex;organelle part	binding;catalytic activity	Posttranslational modification, protein turnover, chaperones ;	Proteasome	GO:0051338,regulation of transferase activity;GO:0034960,cellular biopolymer metabolic process;GO:0031349,positive regulation of defense response;GO:0050852,T cell receptor signaling pathway;GO:0019941,modification-dependent protein catabolic process;GO:0006595,polyamine metabolic process;GO:0031347,regulation of defense response;GO:0042221,response to chemical stimulus;GO:0048731,system developm…	GO:0030529,ribonucleoprotein complex;GO:0044446,intracellular organelle part;GO:0031981,nuclear lumen;GO:0031982,vesicle;GO:0044422,organelle part;GO:0043233,organelle lumen;GO:0070062,extracellular vesicular exosome;GO:0044464,cell part;GO:0005654,nucleoplasm;GO:0005815,microtubule organizing center;GO:0005813,centrosome;GO:0043232,intracellular non-membrane-bounded organelle;GO:0043231,intracel…	GO:0003676,nucleic acid binding;GO:0008233,peptidase activity;GO:0070011,peptidase activity, acting on L-amino acid peptides;GO:0003723,RNA binding;GO:0005515,protein binding;GO:0003824,catalytic activity;GO:0005488,binding;GO:0070003,threonine-type peptidase activity;GO:0004298,threonine-type endopeptidase activity;GO:0004175,endopeptidase activity;GO:0016787,hydrolase activity	ko03050,Proteasome
303	sp|P55036|PSMD4_HUMAN	26S proteasome non-ATPase regulatory subunit 4 OS=Homo sapiens GN=PSMD4 PE=1 SV=1		up	2.12656	0.047207	immune system process;regulation of biological process;cellular component organization or biogenesis;positive regulation of biological process;developmental process;multicellular organismal process;cellular process;response to stimulus;signaling;viral reproduction;negative regulation of biological process;locomotion;biological regulation;metabolic process;death	organelle;macromolecular complex;cell part;cell;organelle part;membrane-enclosed lumen	binding	Posttranslational modification, protein turnover, chaperones ;	Proteasome	GO:0051338,regulation of transferase activity;GO:0034960,cellular biopolymer metabolic process;GO:0031349,positive regulation of defense response;GO:0050852,T cell receptor signaling pathway;GO:0019941,modification-dependent protein catabolic process;GO:0006595,polyamine metabolic process;GO:0031347,regulation of defense response;GO:0042221,response to chemical stimulus;GO:0048731,system developm…	GO:0044446,intracellular organelle part;GO:0043229,intracellular organelle;GO:0005838,proteasome regulatory particle;GO:0044444,cytoplasmic part;GO:0031981,nuclear lumen;GO:0044422,organelle part;GO:0043233,organelle lumen;GO:0044464,cell part;GO:0022624,proteasome accessory complex;GO:0005654,nucleoplasm;GO:0043227,membrane-bounded organelle;GO:0043231,intracellular membrane-bounded organelle;GO…	GO:0032182,small conjugating protein binding;GO:0031593,polyubiquitin binding;GO:0042802,identical protein binding;GO:0043130,ubiquitin binding;GO:0008134,transcription factor binding;GO:0005515,protein binding;GO:0005488,binding	ko03050,Proteasome
304	sp|O00629|IMA3_HUMAN	Importin subunit alpha-3 OS=Homo sapiens GN=KPNA4 PE=1 SV=1		up	1.86386	0.0414723	reproductive process;reproduction;regulation of biological process;multi-organism process;establishment of localization;cellular process;response to stimulus;signaling;viral reproduction;localization;biological regulation	extracellular region part;organelle;cell part;membrane-enclosed lumen;extracellular region;cell;macromolecular complex;organelle part	transporter activity;binding	Intracellular trafficking, secretion, and vesicular transport ;		GO:0051817,modification of morphology or physiology of other organism during symbiotic interaction;GO:0065007,biological regulation;GO:0022415,viral reproductive process;GO:0033036,macromolecule localization;GO:0046907,intracellular transport;GO:0006950,response to stress;GO:0042221,response to chemical stimulus;GO:0019221,cytokine-mediated signaling pathway;GO:0033365,protein localization in org…	GO:0044446,intracellular organelle part;GO:0031967,organelle envelope;GO:0031981,nuclear lumen;GO:0031982,vesicle;GO:0044422,organelle part;GO:0043233,organelle lumen;GO:0070062,extracellular vesicular exosome;GO:0044464,cell part;GO:0005654,nucleoplasm;GO:0043231,intracellular membrane-bounded organelle;GO:0031974,membrane-enclosed lumen;GO:0005623,cell;GO:0005634,nucleus;GO:0044425,membrane par…	GO:0008565,protein transporter activity;GO:0042277,peptide binding;GO:0008139,nuclear localization sequence binding;GO:0005515,protein binding;GO:0005048,signal sequence binding;GO:0008022,protein C-terminus binding;GO:0005215,transporter activity;GO:0022892,substrate-specific transporter activity;GO:0005488,binding
305	sp|P35542|SAA4_HUMAN	Serum amyloid A-4 protein OS=Homo sapiens GN=SAA4 PE=1 SV=2		up	2.00982	0.00606866	response to stimulus;regulation of biological process;signaling;positive regulation of biological process;negative regulation of biological process;locomotion;localization;metabolic process;biological regulation;cellular process	extracellular region part;extracellular region;organelle;macromolecular complex	chemoattractant activity			GO:0065007,biological regulation;GO:0009894,regulation of catabolic process;GO:0010740,positive regulation of protein kinase cascade;GO:0001934,positive regulation of protein amino acid phosphorylation;GO:0048870,cell motility;GO:0009605,response to external stimulus;GO:0060326,cell chemotaxis;GO:0006950,response to stress;GO:0010558,negative regulation of macromolecule biosynthetic process;GO:00…	GO:0005615,extracellular space;GO:0032994,protein-lipid complex;GO:0032991,macromolecular complex;GO:0031982,vesicle;GO:0034364,high-density lipoprotein particle;GO:0043226,organelle;GO:0034358,plasma lipoprotein particle;GO:0070062,extracellular vesicular exosome;GO:0005576,extracellular region;GO:0043230,extracellular organelle;GO:0065010,extracellular membrane-bounded organelle;GO:0043227,memb…	GO:0042056,chemoattractant activity
307	sp|P30626|SORCN_HUMAN	Sorcin OS=Homo sapiens GN=SRI PE=1 SV=1		up	2.42232	0.0212282	regulation of biological process;establishment of localization;positive regulation of biological process;developmental process;multicellular organismal process;cellular process;response to stimulus;signaling;negative regulation of biological process;localization;biological regulation;metabolic process	extracellular region part;extracellular region;organelle;cell part;cell;organelle part;membrane-enclosed lumen	binding;channel regulator activity;catalytic activity			GO:0065007,biological regulation;GO:0050801,ion homeostasis;GO:0007517,muscle organ development;GO:0042308,negative regulation of protein import into nucleus;GO:0060341,regulation of cellular localization;GO:0048731,system development;GO:0019725,cellular homeostasis;GO:0051279,regulation of release of sequestered calcium ion into cytosol;GO:0051239,regulation of multicellular organismal process;G…	GO:0044446,intracellular organelle part;GO:0030017,sarcomere;GO:0031981,nuclear lumen;GO:0031982,vesicle;GO:0044422,organelle part;GO:0043233,organelle lumen;GO:0042383,sarcolemma;GO:0070062,extracellular vesicular exosome;GO:0005789,endoplasmic reticulum membrane;GO:0044464,cell part;GO:0044463,cell projection part;GO:0005654,nucleoplasm;GO:0031674,I band;GO:0016528,sarcoplasm;GO:0043231,intrace…	GO:0043169,cation binding;GO:0005515,protein binding;GO:0015457,auxiliary transport protein activity;GO:0003824,catalytic activity;GO:0043167,ion binding;GO:0019899,enzyme binding;GO:0008233,peptidase activity;GO:0046872,metal ion binding;GO:0070011,peptidase activity, acting on L-amino acid peptides;GO:0042802,identical protein binding;GO:0046982,protein heterodimerization activity;GO:0005488,bi…
309	sp|P06753|TPM3_HUMAN	Tropomyosin alpha-3 chain OS=Homo sapiens GN=TPM3 PE=1 SV=2		up	2.72973	0.00828554	multicellular organismal process;cellular process	extracellular region part;extracellular region;organelle;macromolecular complex;cell part;cell;organelle part	binding		Dilated cardiomyopathy;Thyroid cancer;Pathways in cancer;Hypertrophic cardiomyopathy (HCM);Cardiac muscle contraction	GO:0070252,actin-mediated cell contraction;GO:0003012,muscle system process;GO:0046907,intracellular transport;GO:0051641,cellular localization;GO:0030029,actin filament-based process;GO:0032501,multicellular organismal process;GO:0030705,cytoskeleton-dependent intracellular transport;GO:0051649,establishment of localization in cell;GO:0006936,muscle contraction;GO:0030049,muscle filament sliding…	GO:0044446,intracellular organelle part;GO:0001725,stress fiber;GO:0030017,sarcomere;GO:0031982,vesicle;GO:0044422,organelle part;GO:0070062,extracellular vesicular exosome;GO:0044464,cell part;GO:0043232,intracellular non-membrane-bounded organelle;GO:0005623,cell;GO:0005576,extracellular region;GO:0043228,non-membrane-bounded organelle;GO:0065010,extracellular membrane-bounded organelle;GO:0030…	GO:0005515,protein binding;GO:0005488,binding	ko04260,Cardiac muscle contraction;ko05410,Hypertrophic cardiomyopathy (HCM);ko05414,Dilated cardiomyopathy;ko05200,Pathways in cancer;ko05216,Thyroid cancer
311	sp|P28074|PSB5_HUMAN	Proteasome subunit beta type-5 OS=Homo sapiens GN=PSMB5 PE=1 SV=3		up	6.56623	6.91775e-05	immune system process;regulation of biological process;cellular component organization or biogenesis;positive regulation of biological process;developmental process;multicellular organismal process;cellular process;response to stimulus;signaling;viral reproduction;negative regulation of biological process;locomotion;biological regulation;metabolic process;death	extracellular region part;organelle;cell part;membrane-enclosed lumen;extracellular region;cell;macromolecular complex;organelle part	binding;catalytic activity	Posttranslational modification, protein turnover, chaperones ;	Proteasome	GO:0051338,regulation of transferase activity;GO:0034960,cellular biopolymer metabolic process;GO:0031349,positive regulation of defense response;GO:0050852,T cell receptor signaling pathway;GO:0019941,modification-dependent protein catabolic process;GO:0006595,polyamine metabolic process;GO:0031347,regulation of defense response;GO:0042221,response to chemical stimulus;GO:0048731,system developm…	GO:0044446,intracellular organelle part;GO:0031981,nuclear lumen;GO:0031982,vesicle;GO:0044422,organelle part;GO:0043233,organelle lumen;GO:0070062,extracellular vesicular exosome;GO:0044464,cell part;GO:0005654,nucleoplasm;GO:0005815,microtubule organizing center;GO:0005813,centrosome;GO:0043232,intracellular non-membrane-bounded organelle;GO:0043231,intracellular membrane-bounded organelle;GO:0…	GO:0008233,peptidase activity;GO:0070011,peptidase activity, acting on L-amino acid peptides;GO:0005515,protein binding;GO:0003824,catalytic activity;GO:0005488,binding;GO:0070003,threonine-type peptidase activity;GO:0004298,threonine-type endopeptidase activity;GO:0004175,endopeptidase activity;GO:0016787,hydrolase activity	ko03050,Proteasome
313	sp|Q96P70|IPO9_HUMAN	Importin-9 OS=Homo sapiens GN=IPO9 PE=1 SV=3		up	2.77826	0.00912676	establishment of localization;localization;cellular process	organelle;cell part;cell;organelle part	transporter activity;binding	Cell cycle control, cell division, chromosome partitioning ;		GO:0034613,cellular protein localization;GO:0033036,macromolecule localization;GO:0046907,intracellular transport;GO:0045184,establishment of protein localization;GO:0008104,protein localization;GO:0051641,cellular localization;GO:0006913,nucleocytoplasmic transport;GO:0006606,protein import into nucleus;GO:0006886,intracellular protein transport;GO:0051649,establishment of localization in cell;G…	GO:0044446,intracellular organelle part;GO:0043229,intracellular organelle;GO:0044444,cytoplasmic part;GO:0031967,organelle envelope;GO:0044422,organelle part;GO:0044464,cell part;GO:0043227,membrane-bounded organelle;GO:0043231,intracellular membrane-bounded organelle;GO:0044424,intracellular part;GO:0005635,nuclear envelope;GO:0005737,cytoplasm;GO:0005623,cell;GO:0005634,nucleus;GO:0043226,orga…	GO:0042393,histone binding;GO:0005515,protein binding;GO:0017016,Ras GTPase binding;GO:0005488,binding;GO:0008565,protein transporter activity;GO:0031267,small GTPase binding;GO:0019899,enzyme binding;GO:0022892,substrate-specific transporter activity;GO:0005215,transporter activity;GO:0008536,Ran GTPase binding;GO:0051020,GTPase binding
315	sp|P02753|RET4_HUMAN	Retinol-binding protein 4 OS=Homo sapiens GN=RBP4 PE=1 SV=3		down	0.23591	0.0165558	reproductive process;reproduction;immune system process;regulation of biological process;establishment of localization;positive regulation of biological process;developmental process;multicellular organismal process;cellular process;cell proliferation;response to stimulus;growth;signaling;negative regulation of biological process;localization;biological regulation;metabolic process	extracellular region part;extracellular region;organelle;macromolecular complex;cell part;cell	transporter activity;binding			GO:0060341,regulation of cellular localization;GO:0042221,response to chemical stimulus;GO:0048731,system development;GO:0009416,response to light stimulus;GO:0045471,response to ethanol;GO:0050714,positive regulation of protein secretion;GO:0051239,regulation of multicellular organismal process;GO:0051046,regulation of secretion;GO:0008285,negative regulation of cell proliferation;GO:0001655,uro…	GO:0044444,cytoplasmic part;GO:0031982,vesicle;GO:0070062,extracellular vesicular exosome;GO:0044464,cell part;GO:0043230,extracellular organelle;GO:0043227,membrane-bounded organelle;GO:0044421,extracellular region part;GO:0005615,extracellular space;GO:0043234,protein complex;GO:0044424,intracellular part;GO:0005737,cytoplasm;GO:0005623,cell;GO:0032991,macromolecular complex;GO:0043226,organell…	GO:0019842,vitamin binding;GO:0019840,isoprenoid binding;GO:0051183,vitamin transporter activity;GO:0008289,lipid binding;GO:0005515,protein binding;GO:0046982,protein heterodimerization activity;GO:0005488,binding;GO:0046983,protein dimerization activity;GO:0005215,transporter activity;GO:0005501,retinoid binding
316	sp|P46459|NSF_HUMAN	Vesicle-fusing ATPase OS=Homo sapiens GN=NSF PE=1 SV=3		up	2.59517	0.0125606	regulation of biological process;establishment of localization;cellular component organization or biogenesis;positive regulation of biological process;multicellular organismal process;cellular process;signaling;localization;biological regulation;metabolic process	synapse part;synapse;extracellular region part;extracellular region;organelle;cell part;cell;organelle part	enzyme regulator activity;binding;catalytic activity	Posttranslational modification, protein turnover, chaperones ;	Vasopressin-regulated water reabsorption	GO:0006900,membrane budding;GO:0007268,synaptic transmission;GO:0065007,biological regulation;GO:0009894,regulation of catabolic process;GO:0006891,intra-Golgi vesicle-mediated transport;GO:0034960,cellular biopolymer metabolic process;GO:0003001,generation of a signal involved in cell-cell signaling;GO:0048194,Golgi vesicle budding;GO:0007267,cell-cell signaling;GO:0060341,regulation of cellular…	GO:0005765,lysosomal membrane;GO:0044446,intracellular organelle part;GO:0044456,synapse part;GO:0044431,Golgi apparatus part;GO:0000139,Golgi membrane;GO:0043209,myelin sheath;GO:0031982,vesicle;GO:0005764,lysosome;GO:0044422,organelle part;GO:0070062,extracellular vesicular exosome;GO:0044464,cell part;GO:0044463,cell projection part;GO:0005794,Golgi apparatus;GO:0043232,intracellular non-membr…	GO:0043169,cation binding;GO:0017111,nucleoside-triphosphatase activity;GO:0019901,protein kinase binding;GO:0001883,purine nucleoside binding;GO:0005515,protein binding;GO:0000149,SNARE binding;GO:0017137,Rab GTPase binding;GO:0016817,hydrolase activity, acting on acid anhydrides;GO:0019905,syntaxin binding;GO:0000166,nucleotide binding;GO:0005524,ATP binding;GO:0031267,small GTPase binding;GO:0…	ko04962,Vasopressin-regulated water reabsorption
317	sp|Q70J99|UN13D_HUMAN	Protein unc-13 homolog D OS=Homo sapiens GN=UNC13D PE=1 SV=1		down	0.581289	0.013304	immune system process;regulation of biological process;multi-organism process;establishment of localization;cellular component organization or biogenesis;positive regulation of biological process;cellular process;cell killing;response to stimulus;localization;biological regulation;death	organelle;cell part;cell	enzyme regulator activity;binding			GO:0065007,biological regulation;GO:0002544,chronic inflammatory response;GO:0050793,regulation of developmental process;GO:0009605,response to external stimulus;GO:0006950,response to stress;GO:0060341,regulation of cellular localization;GO:0045321,leukocyte activation;GO:0002694,regulation of leukocyte activation;GO:0002228,natural killer cell mediated immunity;GO:0009607,response to biotic sti…	GO:0043229,intracellular organelle;GO:0044444,cytoplasmic part;GO:0005768,endosome;GO:0005770,late endosome;GO:0030133,transport vesicle;GO:0030136,clathrin-coated vesicle;GO:0031982,vesicle;GO:0005764,lysosome;GO:0044464,cell part;GO:0030135,coated vesicle;GO:0043227,membrane-bounded organelle;GO:0043231,intracellular membrane-bounded organelle;GO:0044424,intracellular part;GO:0033093,Weibel-Pal…	GO:0060589,nucleoside-triphosphatase regulator activity;GO:0005515,protein binding;GO:0017016,Ras GTPase binding;GO:0005488,binding;GO:0031267,small GTPase binding;GO:0017137,Rab GTPase binding;GO:0019899,enzyme binding;GO:0030234,enzyme regulator activity;GO:0051020,GTPase binding;GO:0005083,small GTPase regulator activity;GO:0030695,GTPase regulator activity
319	sp|O95445|APOM_HUMAN	Apolipoprotein M OS=Homo sapiens GN=APOM PE=1 SV=2		down	0.51877	0.0495791	regulation of biological process;establishment of localization;cellular component organization or biogenesis;multicellular organismal process;cellular process;response to stimulus;signaling;negative regulation of biological process;localization;biological regulation;metabolic process	extracellular region part;extracellular region;organelle;macromolecular complex;cell part;cell	transporter activity;binding;antioxidant activity			GO:0065007,biological regulation;GO:0016101,diterpenoid metabolic process;GO:0009605,response to external stimulus;GO:0050748,negative regulation of lipoprotein metabolic process;GO:0042221,response to chemical stimulus;GO:0009416,response to light stimulus;GO:0031324,negative regulation of cellular metabolic process;GO:0009892,negative regulation of metabolic process;GO:0042592,homeostatic proce…	GO:0034366,spherical high-density lipoprotein particle;GO:0032994,protein-lipid complex;GO:0034361,very-low-density lipoprotein particle;GO:0031982,vesicle;GO:0070062,extracellular vesicular exosome;GO:0044464,cell part;GO:0043230,extracellular organelle;GO:0016021,integral to membrane;GO:0043227,membrane-bounded organelle;GO:0034385,triglyceride-rich lipoprotein particle;GO:0044421,extracellular…	GO:0016209,antioxidant activity;GO:0005319,lipid transporter activity;GO:0005543,phospholipid binding;GO:0008289,lipid binding;GO:0005215,transporter activity;GO:0022892,substrate-specific transporter activity;GO:0005488,binding
323	sp|P26583|HMGB2_HUMAN	High mobility group protein B2 OS=Homo sapiens GN=HMGB2 PE=1 SV=2		down	0.402907	0.0118728	reproduction;multi-organism process;positive regulation of biological process;developmental process;multicellular organismal process;cellular process;negative regulation of biological process;metabolic process;biological regulation;death;reproductive process;immune system process;regulation of biological process;cellular component organization or biogenesis;cell proliferation;response to stimulus…	extracellular region part;organelle;cell part;membrane-enclosed lumen;extracellular region;cell;macromolecular complex;organelle part	binding;nucleic acid binding transcription factor activity;chemoattractant activity	Chromatin structure and dynamics ;		GO:0034960,cellular biopolymer metabolic process;GO:0031349,positive regulation of defense response;GO:0010628,positive regulation of gene expression;GO:0045893,positive regulation of transcription, DNA-dependent;GO:0031347,regulation of defense response;GO:0060326,cell chemotaxis;GO:0010558,negative regulation of macromolecule biosynthetic process;GO:0042221,response to chemical stimulus;GO:0048…	GO:0044446,intracellular organelle part;GO:0031981,nuclear lumen;GO:0044422,organelle part;GO:0043233,organelle lumen;GO:0044464,cell part;GO:0005654,nucleoplasm;GO:0000228,nuclear chromosome;GO:0043232,intracellular non-membrane-bounded organelle;GO:0043231,intracellular membrane-bounded organelle;GO:0031974,membrane-enclosed lumen;GO:0005623,cell;GO:0005634,nucleus;GO:0044428,nuclear part;GO:00…	GO:0003700,transcription factor activity;GO:0003676,nucleic acid binding;GO:0042393,histone binding;GO:0043566,structure-specific DNA binding;GO:0005515,protein binding;GO:0030528,transcription regulator activity;GO:0042056,chemoattractant activity;GO:0019904,protein domain specific binding;GO:0005488,binding;GO:0003684,damaged DNA binding;GO:0008134,transcription factor binding;GO:0005102,recept…
325	sp|P28066|PSA5_HUMAN	Proteasome subunit alpha type-5 OS=Homo sapiens GN=PSMA5 PE=1 SV=3		up	4.35348	0.00988648	immune system process;regulation of biological process;cellular component organization or biogenesis;positive regulation of biological process;developmental process;multicellular organismal process;cellular process;response to stimulus;signaling;viral reproduction;negative regulation of biological process;locomotion;biological regulation;metabolic process;death	extracellular region part;organelle;cell part;membrane-enclosed lumen;extracellular region;cell;macromolecular complex;organelle part	binding;catalytic activity	Posttranslational modification, protein turnover, chaperones ;	Proteasome	GO:0051338,regulation of transferase activity;GO:0034960,cellular biopolymer metabolic process;GO:0031349,positive regulation of defense response;GO:0050852,T cell receptor signaling pathway;GO:0019941,modification-dependent protein catabolic process;GO:0006595,polyamine metabolic process;GO:0031347,regulation of defense response;GO:0042221,response to chemical stimulus;GO:0048731,system developm…	GO:0044446,intracellular organelle part;GO:0031981,nuclear lumen;GO:0031982,vesicle;GO:0044422,organelle part;GO:0043233,organelle lumen;GO:0070062,extracellular vesicular exosome;GO:0044464,cell part;GO:0005654,nucleoplasm;GO:0043231,intracellular membrane-bounded organelle;GO:0031974,membrane-enclosed lumen;GO:0005623,cell;GO:0005634,nucleus;GO:0044428,nuclear part;GO:0005576,extracellular regi…	GO:0008233,peptidase activity;GO:0070011,peptidase activity, acting on L-amino acid peptides;GO:0005515,protein binding;GO:0003824,catalytic activity;GO:0005488,binding;GO:0070003,threonine-type peptidase activity;GO:0004298,threonine-type endopeptidase activity;GO:0004175,endopeptidase activity;GO:0016787,hydrolase activity	ko03050,Proteasome
326	sp|Q00013|EM55_HUMAN	55 kDa erythrocyte membrane protein OS=Homo sapiens GN=MPP1 PE=1 SV=2		up	3.28776	0.014801	immune system process;regulation of biological process;cellular process;response to stimulus;signaling;localization;locomotion;biological regulation;metabolic process	organelle;cell part;cell;organelle part	binding;catalytic activity	Nucleotide transport and metabolism ;	Tight junction	GO:0065007,biological regulation;GO:0048583,regulation of response to stimulus;GO:0044238,primary metabolic process;GO:0046483,heterocycle metabolic process;GO:0009150,purine ribonucleotide metabolic process;GO:0007154,cell communication;GO:0009185,ribonucleoside diphosphate metabolic process;GO:0009167,purine ribonucleoside monophosphate metabolic process;GO:0002685,regulation of leukocyte migra…	GO:0043229,intracellular organelle;GO:0044444,cytoplasmic part;GO:0005938,cell cortex;GO:0042995,cell projection;GO:0005902,microvillus;GO:0044422,organelle part;GO:0044464,cell part;GO:0030863,cortical cytoskeleton;GO:0016021,integral to membrane;GO:0043232,intracellular non-membrane-bounded organelle;GO:0044424,intracellular part;GO:0005737,cytoplasm;GO:0005623,cell;GO:0044425,membrane part;GO:…	GO:0016301,kinase activity;GO:0016776,phosphotransferase activity, phosphate group as acceptor;GO:0016740,transferase activity;GO:0016772,transferase activity, transferring phosphorus-containing groups;GO:0005515,protein binding;GO:0003824,catalytic activity;GO:0019201,nucleotide kinase activity;GO:0019205,nucleobase, nucleoside, nucleotide kinase activity;GO:0005488,binding	ko04530,Tight junction
327	sp|P68104|EF1A1_HUMAN	Elongation factor 1-alpha 1 OS=Homo sapiens GN=EEF1A1 PE=1 SV=1	sp|Q5VTE0|EF1A3_HUMAN	down	0.46026	0.0237385	response to stimulus;regulation of biological process;metabolic process;biological regulation;cellular process	extracellular region part;organelle;cell part;membrane-enclosed lumen;extracellular region;cell;macromolecular complex;organelle part	binding;catalytic activity	Translation, ribosomal structure and biogenesis ;	RNA transport	GO:0065007,biological regulation;GO:0060255,regulation of macromolecule metabolic process;GO:0034960,cellular biopolymer metabolic process;GO:0044238,primary metabolic process;GO:0006414,translational elongation;GO:0031326,regulation of cellular biosynthetic process;GO:0043283,biopolymer metabolic process;GO:0034645,cellular macromolecule biosynthetic process;GO:0009889,regulation of biosynthetic…	GO:0044446,intracellular organelle part;GO:0005938,cell cortex;GO:0043209,myelin sheath;GO:0031256,leading edge membrane;GO:0031981,nuclear lumen;GO:0031982,vesicle;GO:0001726,ruffle;GO:0044422,organelle part;GO:0043233,organelle lumen;GO:0070062,extracellular vesicular exosome;GO:0044464,cell part;GO:0044463,cell projection part;GO:0043232,intracellular non-membrane-bounded organelle;GO:0043231,…	GO:0032553,ribonucleotide binding;GO:0017111,nucleoside-triphosphatase activity;GO:0019901,protein kinase binding;GO:0045182,translation regulator activity;GO:0005515,protein binding;GO:0003824,catalytic activity;GO:0003924,GTPase activity;GO:0019899,enzyme binding;GO:0019900,kinase binding;GO:0016817,hydrolase activity, acting on acid anhydrides;GO:0032561,guanyl ribonucleotide binding;GO:000367…	ko03013,RNA transport
328	sp|P36955|PEDF_HUMAN	Pigment epithelium-derived factor OS=Homo sapiens GN=SERPINF1 PE=1 SV=4		down	0.541252	0.0266742	reproduction;positive regulation of biological process;developmental process;multicellular organismal process;cellular process;negative regulation of biological process;biological regulation;metabolic process;reproductive process;regulation of biological process;cellular component organization or biogenesis;rhythmic process;cell proliferation;response to stimulus;locomotion;localization	extracellular region part;extracellular region;organelle;cell part;cell	enzyme regulator activity;binding	Posttranslational modification, protein turnover, chaperones ;	Complement and coagulation cascades	GO:0065007,biological regulation;GO:0050793,regulation of developmental process;GO:0031347,regulation of defense response;GO:0042221,response to chemical stimulus;GO:0048731,system development;GO:0052548,regulation of endopeptidase activity;GO:0051239,regulation of multicellular organismal process;GO:0009892,negative regulation of metabolic process;GO:0050678,regulation of epithelial cell prolife…	GO:0043229,intracellular organelle;GO:0044444,cytoplasmic part;GO:0031982,vesicle;GO:0048770,pigment granule;GO:0048471,perinuclear region of cytoplasm;GO:0070062,extracellular vesicular exosome;GO:0044464,cell part;GO:0043230,extracellular organelle;GO:0044420,extracellular matrix part;GO:0043227,membrane-bounded organelle;GO:0044421,extracellular region part;GO:0043231,intracellular membrane-bo…	GO:0004867,serine-type endopeptidase inhibitor activity;GO:0005515,protein binding;GO:0030234,enzyme regulator activity;GO:0030414,peptidase inhibitor activity;GO:0004866,endopeptidase inhibitor activity;GO:0004857,enzyme inhibitor activity;GO:0005488,binding	ko04610,Complement and coagulation cascades
330	sp|Q86X55|CARM1_HUMAN	Histone-arginine methyltransferase CARM1 OS=Homo sapiens GN=CARM1 PE=1 SV=3		up	2.05458	0.030816	regulation of biological process;cellular component organization or biogenesis;positive regulation of biological process;developmental process;multicellular organismal process;cellular process;cell proliferation;response to stimulus;growth;signaling;viral reproduction;negative regulation of biological process;biological regulation;metabolic process	organelle;cell part;cell;organelle part;membrane-enclosed lumen	protein binding transcription factor activity;binding;catalytic activity	Secondary metabolites biosynthesis, transport and catabolism ; General function prediction only ;		GO:0065007,biological regulation;GO:0032259,methylation;GO:0034960,cellular biopolymer metabolic process;GO:0050793,regulation of developmental process;GO:0042221,response to chemical stimulus;GO:0006730,one-carbon metabolic process;GO:0031326,regulation of cellular biosynthetic process;GO:0043283,biopolymer metabolic process;GO:0009966,regulation of signal transduction;GO:0043170,macromolecule m…	GO:0044446,intracellular organelle part;GO:0043229,intracellular organelle;GO:0044444,cytoplasmic part;GO:0031981,nuclear lumen;GO:0044422,organelle part;GO:0043233,organelle lumen;GO:0044464,cell part;GO:0005654,nucleoplasm;GO:0043227,membrane-bounded organelle;GO:0043231,intracellular membrane-bounded organelle;GO:0044424,intracellular part;GO:0031974,membrane-enclosed lumen;GO:0005737,cytoplas…	GO:0042803,protein homodimerization activity;GO:0042393,histone binding;GO:0030374,ligand-dependent nuclear receptor transcription coactivator activity;GO:0042802,identical protein binding;GO:0005515,protein binding;GO:0003824,catalytic activity;GO:0003713,transcription coactivator activity;GO:0030528,transcription regulator activity;GO:0003712,transcription cofactor activity;GO:0005488,binding;G…
333	sp|Q9BWP8|COL11_HUMAN	Collectin-11 OS=Homo sapiens GN=COLEC11 PE=1 SV=1		down	0.232883	0.00251884	establishment of localization;cellular component organization or biogenesis;developmental process;localization;multicellular organismal process;cellular process	extracellular region part;extracellular region	binding		Phagosome	GO:0051234,establishment of localization;GO:0032502,developmental process;GO:0016192,vesicle-mediated transport;GO:0010324,membrane invagination;GO:0051179,localization;GO:0006898,receptor-mediated endocytosis;GO:0009987,cellular process;GO:0032501,multicellular organismal process;GO:0006810,transport;GO:0016043,cellular component organization;GO:0006897,endocytosis;GO:0016044,membrane organizati…	GO:0005576,extracellular region;GO:0005581,collagen;GO:0005578,proteinaceous extracellular matrix;GO:0044420,extracellular matrix part;GO:0031012,extracellular matrix;GO:0044421,extracellular region part	GO:0048029,monosaccharide binding;GO:0005529,sugar binding;GO:0005537,mannose binding;GO:0030246,carbohydrate binding;GO:0005488,binding	ko04145,Phagosome
335	sp|P36871|PGM1_HUMAN	Phosphoglucomutase-1 OS=Homo sapiens GN=PGM1 PE=1 SV=3		down	0.232529	0.0168492	response to stimulus;metabolic process;cellular process	extracellular region part;extracellular region;organelle;cell part;cell	binding;catalytic activity	Carbohydrate transport and metabolism ;	Glycolysis / Gluconeogenesis;Pentose phosphate pathway;Starch and sucrose metabolism;Metabolic pathways;Microbial metabolism in diverse environments;Purine metabolism;Galactose metabolism;Amino sugar and nucleotide sugar metabolism	GO:0044275,cellular carbohydrate catabolic process;GO:0034960,cellular biopolymer metabolic process;GO:0019318,hexose metabolic process;GO:0046365,monosaccharide catabolic process;GO:0046364,monosaccharide biosynthetic process;GO:0044238,primary metabolic process;GO:0015980,energy derivation by oxidation of organic compounds;GO:0006112,energy reserve metabolic process;GO:0006007,glucose catabolic…	GO:0043229,intracellular organelle;GO:0044444,cytoplasmic part;GO:0005783,endoplasmic reticulum;GO:0031982,vesicle;GO:0070062,extracellular vesicular exosome;GO:0015629,actin cytoskeleton;GO:0044464,cell part;GO:0016529,sarcoplasmic reticulum;GO:0043230,extracellular organelle;GO:0043227,membrane-bounded organelle;GO:0043232,intracellular non-membrane-bounded organelle;GO:0016528,sarcoplasm;GO:00…	GO:0043169,cation binding;GO:0043167,ion binding;GO:0046872,metal ion binding;GO:0000287,magnesium ion binding;GO:0016853,isomerase activity;GO:0005515,protein binding;GO:0003824,catalytic activity;GO:0005488,binding	ko01120,Microbial metabolism in diverse environments;ko00030,Pentose phosphate pathway;ko00500,Starch and sucrose metabolism;ko01100,Metabolic pathways;ko00230,Purine metabolism;ko00010,Glycolysis / Gluconeogenesis;ko00052,Galactose metabolism;ko00520,Amino sugar and nucleotide sugar metabolism
337	sp|Q9GZP4|PITH1_HUMAN	PITH domain-containing protein 1 OS=Homo sapiens GN=PITHD1 PE=1 SV=1		up	6.9211	0.000654997		organelle;cell part;cell					GO:0043229,intracellular organelle;GO:0043231,intracellular membrane-bounded organelle;GO:0044424,intracellular part;GO:0005623,cell;GO:0005634,nucleus;GO:0043226,organelle;GO:0005622,intracellular;GO:0044464,cell part;GO:0043227,membrane-bounded organelle
339	sp|Q00839|HNRPU_HUMAN	Heterogeneous nuclear ribonucleoprotein U OS=Homo sapiens GN=HNRNPU PE=1 SV=6		down	0.545	0.0384804	regulation of biological process;cellular component organization or biogenesis;developmental process;rhythmic process;multicellular organismal process;cellular process;negative regulation of biological process;biological regulation;metabolic process	organelle;macromolecular complex;cell part;cell;organelle part;membrane-enclosed lumen	binding		Spliceosome	GO:0065007,biological regulation;GO:0032210,regulation of telomere maintenance via telomerase;GO:0060255,regulation of macromolecule metabolic process;GO:0034960,cellular biopolymer metabolic process;GO:0006396,RNA processing;GO:0010558,negative regulation of macromolecule biosynthetic process;GO:0001649,osteoblast differentiation;GO:0048731,system development;GO:0044238,primary metabolic process…	GO:0030529,ribonucleoprotein complex;GO:0005681,spliceosomal complex;GO:0044446,intracellular organelle part;GO:0043229,intracellular organelle;GO:0031981,nuclear lumen;GO:0044422,organelle part;GO:0043233,organelle lumen;GO:0044464,cell part;GO:0005654,nucleoplasm;GO:0043227,membrane-bounded organelle;GO:0043231,intracellular membrane-bounded organelle;GO:0044424,intracellular part;GO:0031974,me…	GO:0003676,nucleic acid binding;GO:0003723,RNA binding;GO:0005515,protein binding;GO:0005488,binding	ko03040,Spliceosome
341	sp|P30566|PUR8_HUMAN	Adenylosuccinate lyase OS=Homo sapiens GN=ADSL PE=1 SV=2		up	3.98014	0.00938903	response to stimulus;cellular component organization or biogenesis;metabolic process;cellular process	organelle;cell part;cell	catalytic activity	Nucleotide transport and metabolism ;	Metabolic pathways;Alanine, aspartate and glutamate metabolism;Purine metabolism	GO:0031667,response to nutrient levels;GO:0009605,response to external stimulus;GO:0070271,protein complex biogenesis;GO:0006950,response to stress;GO:0014823,response to activity;GO:0042221,response to chemical stimulus;GO:0042594,response to starvation;GO:0044238,primary metabolic process;GO:0009260,ribonucleotide biosynthetic process;GO:0015980,energy derivation by oxidation of organic compoun…	GO:0043229,intracellular organelle;GO:0043231,intracellular membrane-bounded organelle;GO:0044424,intracellular part;GO:0044444,cytoplasmic part;GO:0005739,mitochondrion;GO:0005737,cytoplasm;GO:0005623,cell;GO:0005829,cytosol;GO:0043226,organelle;GO:0005622,intracellular;GO:0044464,cell part;GO:0043227,membrane-bounded organelle	GO:0016829,lyase activity;GO:0003824,catalytic activity	ko00250,Alanine, aspartate and glutamate metabolism;ko01100,Metabolic pathways;ko00230,Purine metabolism
343	sp|Q9Y265|RUVB1_HUMAN	RuvB-like 1 OS=Homo sapiens GN=RUVBL1 PE=1 SV=1		up	2.21945	0.00541799	reproductive process;reproduction;regulation of biological process;cellular component organization or biogenesis;multicellular organismal process;cellular process;response to stimulus;growth;biological regulation;metabolic process	extracellular region part;organelle;cell part;membrane-enclosed lumen;extracellular region;cell;macromolecular complex;organelle part	binding;catalytic activity	Transcription ;	Wnt signaling pathway	GO:0065007,biological regulation;GO:0034960,cellular biopolymer metabolic process;GO:0006950,response to stress;GO:0031326,regulation of cellular biosynthetic process;GO:0000278,mitotic cell cycle;GO:0043486,histone exchange;GO:0000279,M phase;GO:0043283,biopolymer metabolic process;GO:0032392,DNA geometric change;GO:0048232,male gamete generation;GO:0043170,macromolecule metabolic process;GO:000…	GO:0044446,intracellular organelle part;GO:0031981,nuclear lumen;GO:0031982,vesicle;GO:0044422,organelle part;GO:0043233,organelle lumen;GO:0070062,extracellular vesicular exosome;GO:0044464,cell part;GO:0005654,nucleoplasm;GO:0005815,microtubule organizing center;GO:0005794,Golgi apparatus;GO:0000228,nuclear chromosome;GO:0043232,intracellular non-membrane-bounded organelle;GO:0043231,intracellu…	GO:0032553,ribonucleotide binding;GO:0017111,nucleoside-triphosphatase activity;GO:0001883,purine nucleoside binding;GO:0005515,protein binding;GO:0003824,catalytic activity;GO:0032559,adenyl ribonucleotide binding;GO:0016817,hydrolase activity, acting on acid anhydrides;GO:0032555,purine ribonucleotide binding;GO:0000166,nucleotide binding;GO:0016887,ATPase activity;GO:0042623,ATPase activity, c…	ko04310,Wnt signaling pathway
344	sp|P62333|PRS10_HUMAN	26S proteasome regulatory subunit 10B OS=Homo sapiens GN=PSMC6 PE=1 SV=1		up	6.96648	0.00451668	immune system process;regulation of biological process;cellular component organization or biogenesis;positive regulation of biological process;developmental process;multicellular organismal process;cellular process;response to stimulus;signaling;viral reproduction;negative regulation of biological process;locomotion;biological regulation;metabolic process;death	extracellular region part;organelle;cell part;membrane-enclosed lumen;extracellular region;cell;macromolecular complex;organelle part	binding	Posttranslational modification, protein turnover, chaperones ;	Proteasome	GO:0051338,regulation of transferase activity;GO:0034960,cellular biopolymer metabolic process;GO:0031349,positive regulation of defense response;GO:0050852,T cell receptor signaling pathway;GO:0010628,positive regulation of gene expression;GO:0045893,positive regulation of transcription, DNA-dependent;GO:0019941,modification-dependent protein catabolic process;GO:0006595,polyamine metabolic proc…	GO:0044446,intracellular organelle part;GO:0005838,proteasome regulatory particle;GO:0031981,nuclear lumen;GO:0031982,vesicle;GO:0044422,organelle part;GO:0043233,organelle lumen;GO:0070062,extracellular vesicular exosome;GO:0044464,cell part;GO:0005654,nucleoplasm;GO:0043231,intracellular membrane-bounded organelle;GO:0031595,nuclear proteasome complex;GO:0031974,membrane-enclosed lumen;GO:00056…	GO:0032553,ribonucleotide binding;GO:0001883,purine nucleoside binding;GO:0032555,purine ribonucleotide binding;GO:0000166,nucleotide binding;GO:0005515,protein binding;GO:0017025,TATA-binding protein binding;GO:0005488,binding;GO:0005524,ATP binding;GO:0001882,nucleoside binding;GO:0030554,adenyl nucleotide binding;GO:0017076,purine nucleotide binding;GO:0030674,protein binding, bridging;GO:0032…	ko03050,Proteasome
345	sp|Q9Y3I1|FBX7_HUMAN	F-box only protein 7 OS=Homo sapiens GN=FBXO7 PE=1 SV=1		up	7.85684	0.00241019	immune system process;regulation of biological process;establishment of localization;cellular component organization or biogenesis;developmental process;multicellular organismal process;cellular process;negative regulation of biological process;localization;biological regulation;metabolic process	organelle;macromolecular complex;cell part;cell	binding;catalytic activity			GO:0065007,biological regulation;GO:0051338,regulation of transferase activity;GO:0051348,negative regulation of transferase activity;GO:0034960,cellular biopolymer metabolic process;GO:0050793,regulation of developmental process;GO:0019941,modification-dependent protein catabolic process;GO:0050866,negative regulation of cell activation;GO:0002694,regulation of leukocyte activation;GO:0051239,re…	GO:0043229,intracellular organelle;GO:0043231,intracellular membrane-bounded organelle;GO:0044424,intracellular part;GO:0044444,cytoplasmic part;GO:0043234,protein complex;GO:0005739,mitochondrion;GO:0005737,cytoplasm;GO:0000151,ubiquitin ligase complex;GO:0005623,cell;GO:0005634,nucleus;GO:0032991,macromolecular complex;GO:0005829,cytosol;GO:0043226,organelle;GO:0005622,intracellular;GO:0044464,…	GO:0019901,protein kinase binding;GO:0005515,protein binding;GO:0003824,catalytic activity;GO:0016879,ligase activity, forming carbon-nitrogen bonds;GO:0005488,binding;GO:0019899,enzyme binding;GO:0004842,ubiquitin-protein ligase activity;GO:0016881,acid-amino acid ligase activity;GO:0019787,small conjugating protein ligase activity;GO:0019900,kinase binding;GO:0016874,ligase activity
350	sp|Q9HBI1|PARVB_HUMAN	Beta-parvin OS=Homo sapiens GN=PARVB PE=1 SV=1		up	3.05945	0.0238052	biological adhesion;regulation of biological process;cellular component organization or biogenesis;biological regulation;multicellular organismal process;cellular process	organelle;cell part;cell;organelle part	binding		Focal adhesion	GO:0065007,biological regulation;GO:0010926,anatomical structure formation;GO:0007160,cell-matrix adhesion;GO:0006996,organelle organization;GO:0030036,actin cytoskeleton organization;GO:0030029,actin filament-based process;GO:0034330,cell junction organization;GO:0051239,regulation of multicellular organismal process;GO:0034329,cell junction assembly;GO:0031589,cell-substrate adhesion;GO:0008016…	GO:0030017,sarcomere;GO:0044464,cell part;GO:0031674,I band;GO:0043232,intracellular non-membrane-bounded organelle;GO:0030055,cell-substrate junction;GO:0005623,cell;GO:0005912,adherens junction;GO:0044425,membrane part;GO:0043228,non-membrane-bounded organelle;GO:0030016,myofibril;GO:0030027,lamellipodium;GO:0016020,membrane;GO:0043229,intracellular organelle;GO:0044444,cytoplasmic part;GO:0042…	GO:0008092,cytoskeletal protein binding;GO:0005515,protein binding;GO:0005488,binding;GO:0003779,actin binding	ko04510,Focal adhesion
351	sp|Q8IUI8|CRLF3_HUMAN	Cytokine receptor-like factor 3 OS=Homo sapiens GN=CRLF3 PE=1 SV=2		up	2.72145	0.0246593	regulation of biological process;cellular component organization or biogenesis;positive regulation of biological process;cellular process;response to stimulus;growth;signaling;negative regulation of biological process;biological regulation;metabolic process	cell part;cell	binding			GO:0065007,biological regulation;GO:0010740,positive regulation of protein kinase cascade;GO:0051173,positive regulation of nitrogen compound metabolic process;GO:0060255,regulation of macromolecule metabolic process;GO:0010627,regulation of protein kinase cascade;GO:0000082,G1/S transition of mitotic cell cycle;GO:0045792,negative regulation of cell size;GO:0010628,positive regulation of gene ex…	GO:0044424,intracellular part;GO:0044464,cell part;GO:0005737,cytoplasm;GO:0005623,cell;GO:0016020,membrane;GO:0005622,intracellular;GO:0005886,plasma membrane	GO:0005515,protein binding;GO:0005488,binding
352	sp|Q99536|VAT1_HUMAN	Synaptic vesicle membrane protein VAT-1 homolog OS=Homo sapiens GN=VAT1 PE=1 SV=2		down	0.53249	0.0253975	regulation of biological process;cellular component organization or biogenesis;negative regulation of biological process;developmental process;metabolic process;biological regulation;cellular process	extracellular region part;extracellular region;organelle;cell part;cell;organelle part	binding;catalytic activity	Energy production and conversion ; General function prediction only ;		GO:0065007,biological regulation;GO:0022603,regulation of anatomical structure morphogenesis;GO:0050789,regulation of biological process;GO:0050793,regulation of developmental process;GO:0051093,negative regulation of developmental process;GO:0033043,regulation of organelle organization;GO:0051128,regulation of cellular component organization;GO:0048523,negative regulation of cellular process;GO:…	GO:0044446,intracellular organelle part;GO:0043229,intracellular organelle;GO:0044444,cytoplasmic part;GO:0031967,organelle envelope;GO:0031982,vesicle;GO:0044422,organelle part;GO:0070062,extracellular vesicular exosome;GO:0044464,cell part;GO:0043230,extracellular organelle;GO:0016021,integral to membrane;GO:0031090,organelle membrane;GO:0043227,membrane-bounded organelle;GO:0044421,extracellul…	GO:0043169,cation binding;GO:0046872,metal ion binding;GO:0003824,catalytic activity;GO:0005488,binding;GO:0046914,transition metal ion binding;GO:0043167,ion binding;GO:0008270,zinc ion binding;GO:0016491,oxidoreductase activity
353	sp|P05154|IPSP_HUMAN	Plasma serine protease inhibitor OS=Homo sapiens GN=SERPINA5 PE=1 SV=3		down	0.26749	0.00282203	reproductive process;reproduction;regulation of biological process;establishment of localization;cellular component organization or biogenesis;multicellular organismal process;cellular process;response to stimulus;localization;biological regulation;metabolic process	extracellular region part;extracellular region;organelle;cell part;cell;organelle part	enzyme regulator activity;binding	Posttranslational modification, protein turnover, chaperones ;	Complement and coagulation cascades	GO:0065007,biological regulation;GO:0009605,response to external stimulus;GO:0006950,response to stress;GO:0052548,regulation of endopeptidase activity;GO:0016044,membrane organization;GO:0048232,male gamete generation;GO:0043086,negative regulation of catalytic activity;GO:0065009,regulation of molecular function;GO:0007283,spermatogenesis;GO:0045026,plasma membrane fusion;GO:0006944,membrane fu…	GO:0044446,intracellular organelle part;GO:0031982,vesicle;GO:0044422,organelle part;GO:0070062,extracellular vesicular exosome;GO:0044464,cell part;GO:0043231,intracellular membrane-bounded organelle;GO:0001669,acrosomal vesicle;GO:0005623,cell;GO:0030141,secretory granule;GO:0044425,membrane part;GO:0012505,endomembrane system;GO:0031094,platelet dense tubular network;GO:0005576,extracellular r…	GO:0043169,cation binding;GO:0033293,monocarboxylic acid binding;GO:0031210,phosphatidylcholine binding;GO:0008289,lipid binding;GO:0005515,protein binding;GO:0030247,polysaccharide binding;GO:0043167,ion binding;GO:0050997,quaternary ammonium group binding;GO:0004867,serine-type endopeptidase inhibitor activity;GO:0043178,alcohol binding;GO:0005543,phospholipid binding;GO:0019899,enzyme binding;…	ko04610,Complement and coagulation cascades
355	sp|P63208|SKP1_HUMAN	S-phase kinase-associated protein 1 OS=Homo sapiens GN=SKP1 PE=1 SV=2		up	7.17533	0.00369653	immune system process;regulation of biological process;cellular component organization or biogenesis;positive regulation of biological process;rhythmic process;cellular process;response to stimulus;signaling;viral reproduction;biological regulation;metabolic process	extracellular region part;organelle;cell part;membrane-enclosed lumen;extracellular region;cell;macromolecular complex;organelle part	binding;catalytic activity	Posttranslational modification, protein turnover, chaperones ;	Wnt signaling pathway;Cell cycle;Ubiquitin mediated proteolysis;Circadian rhythm - mammal;Oocyte meiosis;Protein processing in endoplasmic reticulum;TGF-beta signaling pathway	GO:0065007,biological regulation;GO:0007219,Notch signaling pathway;GO:0034960,cellular biopolymer metabolic process;GO:0031349,positive regulation of defense response;GO:0050852,T cell receptor signaling pathway;GO:0002218,activation of innate immune response;GO:0019941,modification-dependent protein catabolic process;GO:0031347,regulation of defense response;GO:0007243,protein kinase cascade;GO…	GO:0044446,intracellular organelle part;GO:0000151,ubiquitin ligase complex;GO:0031461,cullin-RING ubiquitin ligase complex;GO:0031981,nuclear lumen;GO:0031982,vesicle;GO:0044422,organelle part;GO:0043233,organelle lumen;GO:0070062,extracellular vesicular exosome;GO:0044464,cell part;GO:0005654,nucleoplasm;GO:0005815,microtubule organizing center;GO:0005813,centrosome;GO:0043232,intracellular non…	GO:0016301,kinase activity;GO:0016772,transferase activity, transferring phosphorus-containing groups;GO:0005515,protein binding;GO:0003824,catalytic activity;GO:0005488,binding;GO:0016788,hydrolase activity, acting on ester bonds;GO:0016740,transferase activity;GO:0008013,beta-catenin binding;GO:0016298,lipase activity;GO:0004091,carboxylesterase activity;GO:0016874,ligase activity;GO:0016787,hy…	ko04350,TGF-beta signaling pathway;ko04120,Ubiquitin mediated proteolysis;ko04114,Oocyte meiosis;ko04710,Circadian rhythm - mammal;ko04310,Wnt signaling pathway;ko04110,Cell cycle;ko04141,Protein processing in endoplasmic reticulum
359	sp|Q99627|CSN8_HUMAN	COP9 signalosome complex subunit 8 OS=Homo sapiens GN=COPS8 PE=1 SV=1		up	1.59321	0.037549	regulation of biological process;cellular component organization or biogenesis;cellular process;cell proliferation;response to stimulus;signaling;negative regulation of biological process;biological regulation;metabolic process	extracellular region part;organelle;cell part;membrane-enclosed lumen;extracellular region;cell;macromolecular complex;organelle part	binding			GO:0033554,cellular response to stress;GO:0065007,biological regulation;GO:0051338,regulation of transferase activity;GO:0034960,cellular biopolymer metabolic process;GO:0007243,protein kinase cascade;GO:0051347,positive regulation of transferase activity;GO:0006950,response to stress;GO:0006974,response to DNA damage stimulus;GO:0044238,primary metabolic process;GO:0000338,protein deneddylation;…	GO:0044446,intracellular organelle part;GO:0043229,intracellular organelle;GO:0044444,cytoplasmic part;GO:0008180,signalosome;GO:0031981,nuclear lumen;GO:0031982,vesicle;GO:0044422,organelle part;GO:0043233,organelle lumen;GO:0048471,perinuclear region of cytoplasm;GO:0070062,extracellular vesicular exosome;GO:0044464,cell part;GO:0043230,extracellular organelle;GO:0005654,nucleoplasm;GO:0043227,…	GO:0005515,protein binding;GO:0005488,binding
360	sp|P07307|ASGR2_HUMAN	Asialoglycoprotein receptor 2 OS=Homo sapiens GN=ASGR2 PE=1 SV=2		down	0.609157	0.0427187	regulation of biological process;establishment of localization;cellular component organization or biogenesis;developmental process;multicellular organismal process;cellular process;response to stimulus;signaling;localization;biological regulation;metabolic process	cell part;cell	molecular transducer activity;binding			GO:0065007,biological regulation;GO:0060255,regulation of macromolecule metabolic process;GO:0048731,system development;GO:0044238,primary metabolic process;GO:0009888,tissue development;GO:0007154,cell communication;GO:0016044,membrane organization;GO:0043283,biopolymer metabolic process;GO:0042592,homeostatic process;GO:0060348,bone development;GO:0043170,macromolecule metabolic process;GO:0031…	GO:0044464,cell part;GO:0005623,cell;GO:0016021,integral to membrane;GO:0031224,intrinsic to membrane;GO:0044425,membrane part;GO:0016020,membrane	GO:0060089,molecular transducer activity;GO:0004871,signal transducer activity;GO:0004872,receptor activity;GO:0005515,protein binding;GO:0030246,carbohydrate binding;GO:0005488,binding;GO:0004888,transmembrane receptor activity
369	sp|Q9Y6Z7|COL10_HUMAN	Collectin-10 OS=Homo sapiens GN=COLEC10 PE=1 SV=2		down	0.338628	0.00810237		extracellular region part;extracellular region;cell part;cell	binding				GO:0044424,intracellular part;GO:0005737,cytoplasm;GO:0005623,cell;GO:0005578,proteinaceous extracellular matrix;GO:0031012,extracellular matrix;GO:0005622,intracellular;GO:0005576,extracellular region;GO:0005581,collagen;GO:0044464,cell part;GO:0044420,extracellular matrix part;GO:0044421,extracellular region part	GO:0048029,monosaccharide binding;GO:0005529,sugar binding;GO:0005537,mannose binding;GO:0030246,carbohydrate binding;GO:0005488,binding
372	sp|Q12794|HYAL1_HUMAN	Hyaluronidase-1 OS=Homo sapiens GN=HYAL1 PE=1 SV=2		down	0.475265	0.00641324	multi-organism process;positive regulation of biological process;developmental process;multicellular organismal process;cellular process;growth;negative regulation of biological process;metabolic process;biological regulation;regulation of biological process;cellular component organization or biogenesis;cell proliferation;biological adhesion;response to stimulus;locomotion;localization	extracellular region part;extracellular region;organelle;cell part;cell;organelle part;membrane-enclosed lumen	molecular transducer activity;binding;catalytic activity		Metabolic pathways;Glycosaminoglycan degradation;Lysosome	GO:0065007,biological regulation;GO:0045766,positive regulation of angiogenesis;GO:0050793,regulation of developmental process;GO:0009605,response to external stimulus;GO:0006950,response to stress;GO:0042221,response to chemical stimulus;GO:0048731,system development;GO:0045926,negative regulation of growth;GO:0009607,response to biotic stimulus;GO:0009888,tissue development;GO:0030203,glycosami…	GO:0044446,intracellular organelle part;GO:0043229,intracellular organelle;GO:0044444,cytoplasmic part;GO:0031982,vesicle;GO:0005764,lysosome;GO:0044422,organelle part;GO:0043233,organelle lumen;GO:0070062,extracellular vesicular exosome;GO:0044464,cell part;GO:0043230,extracellular organelle;GO:0043227,membrane-bounded organelle;GO:0044421,extracellular region part;GO:0043231,intracellular membr…	GO:0004872,receptor activity;GO:0005515,protein binding;GO:0003824,catalytic activity;GO:0005488,binding;GO:0004871,signal transducer activity;GO:0060089,molecular transducer activity;GO:0016740,transferase activity;GO:0008134,transcription factor binding;GO:0016787,hydrolase activity	ko00531,Glycosaminoglycan degradation;ko01100,Metabolic pathways;ko04142,Lysosome
[truncated: 46 more rows]
